# Supplementary material for: Matrix stiffness controls lymphatic vessel formation through regulation of a GATA2-dependent transcriptional program
Source: Nat Commun. 2018 Apr 17;9:1511. doi: 10.1038/s41467-018-03959-6 (PMC5904183; doi:10.1038/s41467-018-03959-6)
Supplement: Supplementary file 6 — Supplementary Data 1 [file 41467_2018_3959_MOESM6_ESM.xlsx]

## Sheet: sheet 1
Differentially expressed transcription factors in LECs grown on stiff or soft matrix.
The potential core transcription factors controlling LEC response to matrix stiffness (highlighted in yellow) were predicted based on up- and downregulated genes with the online resource TFactS.
TFs up on soft	log2FoldChange	fold change	AverageExpression (log2 - intensity)
AFF2	0.560848	1.47514	6.45001
AHRR	0.838701	1.78844	6.20079
ARID1A	0.554962	1.46913	7.28657
ASH1L	0.569413	1.48392	9.13075
ASH2L	0.610153	1.52642	6.79046
ATF3	1.14512	2.21165	10.1218
ATF6B	1.54708	2.92224	7.11022
ATXN7	0.570548	1.48509	7.00683
BCL6	0.558636	1.47288	9.11029
BCL6B	0.666932	1.58769	9.41793
BCLAF1	0.824761	1.77124	8.78887
BHLHE40	0.833906	1.7825	10.8788
CAMTA1	0.888995	1.85189	6.6118
CASZ1	0.662722	1.58307	6.22553
CCDC79	0.938534	1.91658	6.55522
CIC	0.556746	1.47095	8.66767
CLOCK	0.662009	1.58228	8.09782
CREB5	0.935136	1.91207	6.99987
CREM	0.801442	1.74284	7.93745
CUX1	0.724718	1.65258	9.8498
E2F5	0.747685	1.6791	6.99698
EBF1	0.814628	1.75884	8.18686
EGR2	1.09613	2.1378	7.21212
EGR3	1.02327	2.03252	5.90973
ELF2	1.04033	2.0567	7.79617
ELMSAN1	0.718835	1.64585	8.26914
ETS2	0.67017	1.59126	8.40786
EZH1	0.717934	1.64482	7.97431
FOS	0.584364	1.49938	10.4816
FOSB	1.76289	3.39378	10.1094
FOSL1	0.782552	1.72017	9.16057
FOXP1	0.613489	1.52996	9.19435
GATA2	0.572027	1.48661	8.12003
GATA6	0.813344	1.75728	6.26164
GLI2	0.586805	1.50192	7.80177
GLIS3	0.644278	1.56296	8.34331
HEY1	1.45108	2.73412	9.79597
HEY2	0.8769	1.83643	7.07248
HIVEP2	0.625954	1.54323	7.87592
HMBOX1	0.611602	1.52796	6.47507
HSF2	0.774575	1.71069	8.54511
JAZF1	0.741302	1.67168	6.84204
KAT6B	1.00584	2.00811	7.99343
KDM5D	0.599633	1.51533	8.06932
KLF10	0.69429	1.61809	9.67643
KLF11	0.564358	1.47873	8.65693
KLF4	1.28094	2.42997	9.18065
KLF6	0.637388	1.55551	7.51989
KMT2C	0.621278	1.53824	8.42434
KMT2E	0.823308	1.76946	9.10431
L3MBTL4	0.890587	1.85393	6.69148
LRRFIP2	0.733389	1.66254	9.19964
LYAR	0.814256	1.75839	10.4311
MAF	0.726417	1.65453	11.1999
MECOM	0.796912	1.73738	7.41873
MEF2A	0.703898	1.6289	11.8155
MTF2	0.614371	1.53089	8.27503
MYNN	0.549376	1.46345	10.7663
NCOA1	0.51998	1.43393	7.73254
NCOA3	0.834735	1.78353	6.34421
NCOA7	0.774806	1.71096	8.98867
NCOR2	0.539411	1.45338	9.51038
NFATC1	0.638069	1.55624	8.55979
NFATC2	1.16891	2.24842	9.57553
NFX1	0.589885	1.50513	8.07258
NR3C1	0.5661	1.48052	9.53126
NR4A1	0.912548	1.88237	7.36713
NR4A2	0.712771	1.63895	8.23508
PLAGL1	0.906297	1.87423	7.17656
POU2F1	0.593488	1.50889	8.66802
POU5F1	0.55678	1.47098	5.39877
PRDM15	0.60841	1.52458	7.02788
PRDM5	0.532063	1.446	6.47576
PSPC1	0.602379	1.51822	10.1448
RARA	0.741808	1.67227	7.44038
RARG	0.634156	1.55203	7.56543
RERE	0.725552	1.65353	5.99392
RFX2	0.656376	1.57612	7.06919
RORA	0.647606	1.56657	10.0781
RREB1	0.65563	1.5753	7.60061
RUNX1	0.616866	1.53354	7.63591
SATB1	0.704332	1.62939	6.3755
SCAPER	0.582477	1.49742	6.83865
SCRT2	0.784147	1.72207	11.0693
SMAD3	0.593601	1.50901	9.90496
SMAD6	0.67218	1.59348	8.79036
SMARCA2	0.652961	1.57239	8.71875
SMARCAD1	0.895988	1.86088	7.75533
SOX13	0.666939	1.5877	9.80483
SP140	0.593415	1.50881	6.05477
TAX1BP1	1.1159	2.1673	7.75934
TBX3	0.735679	1.66518	7.57965
TCF7L2	0.631107	1.54875	7.89405
TFAM	1.01319	2.01837	8.97795
TOX2	0.675357	1.59699	5.90765
TSC22D2	0.51987	1.43383	11.3614
TSHZ2	0.7531	1.68541	6.61005
TTF1	0.705472	1.63068	6.56929
ZBTB11	0.5958	1.51131	7.075
ZBTB20	0.666932	1.58769	7.61954
ZBTB21	1.0325	2.04557	8.15881
ZBTB38	0.727152	1.65537	7.97942
ZBTB40	0.60486	1.52083	8.29059
ZBTB49	0.593604	1.50901	7.55157
ZC3H8	0.658768	1.57873	8.1738
ZCCHC11	0.624476	1.54165	6.7039
ZEB1	0.699675	1.62414	8.99955
ZEB2	0.74407	1.67489	6.39926
ZFHX3	0.602064	1.51789	10.7978
ZHX3	0.850275	1.80285	5.94826
ZIC2	0.837395	1.78682	6.59673
TFs down on soft
AEBP1	-0.631797	-1.54949	8.29744
AR	-0.70335	-1.62828	7.13744
ARID3A	-0.966536	-1.95414	6.92555
ATRX	-0.872833	-1.83125	9.32569
BRCA1	-0.591068	-0.663851	6.57027
CREB3L2	-0.586149	-0.666119	10.6146
ETV6	-0.703372	-0.614135	7.50975
EZH2	-0.559277	-0.678642	8.2233
FOXM1	-0.749722	-0.594718	8.58996
FUBP1	-0.717394	-0.608195	7.42604
GCFC2	-0.592337	-0.663268	7.61015
GON4L	-0.666896	-0.629861	9.49336
GTF2I	-0.825893	-0.564133	8.05401
HES1	-0.653515	-0.63573	7.46782
HHEX	-0.639726	-0.641835	9.12385
HIF1A	-0.532184	-0.691507	7.74289
HIF3A	-1.23099	-0.426025	7.40616
HMG20B	-0.556636	-0.679886	8.55907
HOXD1	-0.811435	-0.569815	7.45874
HOXD3	-0.674737	-0.626446	7.04173
KHSRP	-0.613975	-0.653394	8.10527
MATR3	-0.769921	-0.58645	7.07737
MBD4	-0.565987	-0.675493	9.99426
MEIS1	-0.791076	-0.577913	6.54456
MEIS2	-0.738188	-0.599492	8.88369
MLLT10	-0.780297	-0.582247	8.76324
MYBL2	-0.671223	-0.627974	9.94925
MYSM1	-0.57593	-0.670854	6.06655
NFKBIZ	-0.663009	-0.63156	9.99795
NFYC	-0.663722	-0.631248	6.57265
NR2F1	-0.817508	-0.567421	13.2919
NR3C2	-0.863545	-0.5496	7.92634
PBRM1	-0.581555	-0.668243	7.61053
PBX1	-0.797269	-0.575437	6.34912
PRDM4	-0.581457	-0.668288	6.96142
RBM22	-0.783388	-0.581001	5.98917
RFX5	-0.546293	-0.684777	8.96004
SMAD1	-0.602963	-0.6584	11.0327
SMARCE1	-0.599509	-0.659978	7.27843
STAT1	-0.596616	-0.661303	10.9288
STAT2	-0.637899	-0.642648	8.07467
STAT4	-0.778407	-0.58301	6.31199
TBX18	-0.686881	-0.621195	9.73875
TCF19	-0.560155	-0.678229	7.48038
TCF25	-0.546506	-0.684676	7.10489
TET1	-0.617619	-0.651746	7.32243
TFDP2	-0.611815	-0.654373	8.88976
TGIF2	-0.703601	-0.614038	9.32725
WDHD1	-0.658815	-0.633398	7.28537
ZBTB44	-0.536221	-0.689575	7.8709
ZC3H7B	-0.687247	-0.621038	7.28263

## Sheet: sheet 2
Log2 fold change, average expression, t-test P-value from pairwise comparison of the 6 replicates and original raw log2-intensity data of all 6 replicates for the upregulated transcription factor exon set IDs
Probe.Set.ID	Gene.Symbol	log2FoldChange	AverageExpression (log2 - intensity)	P value pairwise ttest		CtrlStiff 1	CtrlStiff 2	CtrlStiff 3	CtrlStiff 4	CtrlStiff 5	CtrlStiff 6	CtrlSoft 1	CtrlSoft 2	CtrlSoft 3	CtrlSoft 4	CtrlSoft 5	CtrlSoft 6
						up
JUC0X004580.hg.1	AFF2	-0.556374	7.57213	0.0716162		10.4379	6.87167	6.12029	5.21614	8.3508	6.76685	10.4576	7.65965	6.43486	6.05262	9.83856	6.65857
JUC0X004590.hg.1	AFF2	-0.611646	6.77356	0.00876831		7.21346	6.62058	6.15838	6.44287	6.03092	6.34023	8.15724	7.70226	6.85866	6.61245	6.49334	6.65236
JUC0X004599.hg.1	AFF2	-0.544507	5.80168	0.00536996		7.67433	5.38037	4.69518	3.84784	6.40257	5.17626	8.04104	5.77703	5.74239	4.4898	6.96869	5.42465
PSR0X009068.hg.1	AFF2	-0.530863	5.65266	0.111225		7.96899	5.06197	3.74339	5.2202	6.0648	4.264	8.66883	5.04251	5.25549	4.83086	6.5647	5.14614
	AFF2 Average	-0.560848	6.45001
PSR05000163.hg.1	AHRR	-0.845742	7.33057	0.0579331		7.82605	7.196	6.4047	6.43346	7.06716	6.51883	8.21319	9.34722	7.96356	6.8727	7.73687	6.38711
PSR05000165.hg.1	AHRR	-0.581948	7.08749	0.0184982		7.66928	7.04803	7.33435	5.78184	6.50144	6.44413	8.11115	7.96207	7.42582	6.52604	7.62798	6.61772
JUC05000070.hg.1	AHRR	-0.881391	6.73621	0.0100247		7.33752	6.67778	5.31183	6.13433	6.67262	5.63901	7.76026	8.51657	6.31562	6.57768	7.66818	6.22312
JUC05000062.hg.1	AHRR	-1.16963	6.17799	0.0955843		7.61426	5.5376	5.53727	4.79588	4.9349	5.13913	7.88836	8.24177	7.15418	4.97567	7.70254	4.61432
PSR05000141.hg.1	AHRR	-0.596523	6.02384	0.112573		6.93501	5.61647	6.23442	4.7494	5.73903	5.07913	7.12077	7.22577	5.70043	5.82109	6.6694	5.39514
PSR05000144.hg.1	AHRR	-1.41016	5.90636	0.0904264		5.93353	5.32598	4.97325	6.0921	3.70072	5.18208	8.21139	7.4641	5.91579	5.4629	7.50665	5.1078
PSR05000154.hg.1	AHRR	-1.07313	5.89105	0.0494107		6.43013	6.09149	5.16245	5.21067	5.10006	4.13209	6.91363	7.19789	6.42493	4.76551	7.71659	5.54711
JUC05000053.hg.1	AHRR	-0.520942	5.81645	0.245097		5.90828	4.86212	4.53333	6.02416	6.68613	5.32186	6.63365	6.33062	5.71389	5.86689	5.58685	6.32963
PSR05000161.hg.1	AHRR	-0.725202	5.79297	0.0467088		6.2723	5.83221	4.60566	4.89151	5.49671	5.48385	6.01201	7.63438	5.55631	5.58655	6.25538	5.88883
PSR05000151.hg.1	AHRR	-0.582335	5.24493	0.143693		5.16717	4.77739	4.74467	4.84145	5.21014	4.98176	5.38135	6.69532	5.49276	4.94279	6.1727	4.53166
	AHRR Average	-0.838701	6.20079
JUC01002847.hg.1	ARID1A	-0.514088	8.88933	0.0711851		10.2636	8.73936	8.89226	7.37614	9.19996	7.32241	10.3701	9.69352	8.52849	8.28249	10.1985	7.80507
PSR01005405.hg.1	ARID1A	-0.51525	8.55749	0.000521217		9.03038	8.47278	8.47188	7.6552	8.72369	7.44527	9.77707	9.00952	8.74771	8.14383	9.33297	7.8796
JUC01002848.hg.1	ARID1A	-0.656841	6.26075	0.0354566		6.83047	5.88656	6.45542	5.34445	5.96529	5.11177	7.83152	6.06644	6.29629	5.93449	7.29088	6.11538
PSR01005399.hg.1	ARID1A	-0.533669	5.43872	0.101279		5.79446	4.99419	4.93318	5.40049	5.23392	4.6751	6.11068	5.86918	6.25392	4.7881	5.86484	5.34664
	ARID1A Average	-0.554962	7.28657
JUC01027055.hg.1	ASH1L	-0.533146	10.5953	0.0246396		10.39	10.8722	10.4027	10.3258	9.72697	10.2547	11.0432	11.6498	10.2668	10.5693	10.7347	10.9074
JUC01027063.hg.1	ASH1L	-0.578207	9.54731	0.0675015		9.07504	10.3423	8.45491	9.73744	8.44154	9.49799	9.04453	11.1856	9.82708	9.52113	9.40554	10.0346
JUC01027068.hg.1	ASH1L	-0.720233	9.28307	0.0332821		8.74878	9.11054	8.05208	9.46967	9.20493	8.9517	9.52093	9.86683	9.84821	9.42859	9.64731	9.54722
PSR01051467.hg.1	ASH1L	-0.505209	9.24608	0.00434739		9.25882	9.29597	8.44521	9.28783	8.99905	8.67397	9.85389	9.88844	8.735	9.39658	9.70096	9.41723
JUC01027069.hg.1	ASH1L	-0.575101	8.53713	0.0156646		8.16312	8.45969	7.34066	8.55711	8.27337	8.70355	8.92958	9.17571	8.37812	8.46451	8.93435	9.06583
JUC01027057.hg.1	ASH1L	-0.504583	7.57559	0.0729434		6.97348	7.33971	6.81858	7.5442	7.88422	7.37959	8.00618	8.07748	7.53249	8.12493	7.33683	7.88936
	ASH1L Average	-0.569413	9.13075
JUC01014967.hg.1	ATF3	-0.978957	15.5419	0.0792507		15.3568	13.2051	14.6496	15.626	15.9021	15.5746	16.8128	16.0972	15.7112	15.8015	15.9597	15.8054
PSR01027795.hg.1	ATF3	-1.4919	15.0381	0.102498		14.7992	10.4833	14.4474	15.3209	15.3238	15.3783	16.7468	15.4618	15.4951	15.4214	15.9173	15.6619
PSR01027793.hg.1	ATF3	-1.75851	13.3764	0.121742		13.2769	7.69146	12.5736	13.8546	13.9031	13.683	15.6198	13.8544	13.8341	13.9128	14.2565	14.0561
PSR01027796.hg.1	ATF3	-1.5833	10.8567	0.139824		9.79558	5.92589	9.6169	11.8055	11.459	11.7877	13.17	11.1478	10.4514	11.6302	11.7776	11.7134
PSR01027788.hg.1	ATF3	-1.57788	10.7576	0.0588116		10.3207	6.95678	9.39575	11.2615	10.9255	10.9515	12.7395	11.2454	11.08	11.5351	11.4486	11.2304
PSR01027790.hg.1	ATF3	-0.949512	9.07795	0.214105		7.80156	5.14364	8.35465	10.3888	9.4387	10.4918	9.64459	8.26829	8.18092	9.66206	11.6185	9.94186
PSR01027782.hg.1	ATF3	-0.982292	8.52167	0.0664667		8.6724	5.6479	8.1676	9.16616	8.31571	8.2134	10.4497	7.93857	8.66886	8.54273	9.55178	8.92524
JUC01014958.hg.1	ATF3	-1.2067	7.22513	0.0401666		7.91931	4.70321	5.64672	6.5252	7.53238	7.40386	9.20144	7.53839	7.64521	6.8389	8.38351	7.36344
PSR01027789.hg.1	ATF3	-0.511025	7.19295	0.347215		6.26078	4.9673	6.31317	8.708	7.2789	8.09645	7.57533	6.62897	6.27955	7.78444	9.01884	7.40363
PSR01027784.hg.1	ATF3	-0.985429	6.93878	0.122046		6.54455	4.12266	6.36939	7.08664	7.55052	7.0026	9.32688	6.58048	6.91172	6.94558	7.92948	6.8948
JUC01014966.hg.1	ATF3	-0.570872	6.81293	0.0275184		5.82801	6.56353	5.84053	7.74583	6.1106	7.07649	6.71693	6.84243	7.18237	8.14839	6.47865	7.22144
	ATF3 Average	-1.14512	10.1218
JUC06021645.hg.1	ATF6B	-1.14708	11.2928	0.0294506		10.3389	11.4588	10.3495	10.8175	10.5823	10.7685	11.6662	12.5254	11.8276	10.9006	13.2398	11.0385
JUC6_cox_hap2002154.hg.1	ATF6B	-1.14708	11.2928	0.0294506		10.3389	11.4588	10.3495	10.8175	10.5823	10.7685	11.6662	12.5254	11.8276	10.9006	13.2398	11.0385
JUC6_dbb_hap3002001.hg.1	ATF6B	-1.14708	11.2928	0.0294506		10.3389	11.4588	10.3495	10.8175	10.5823	10.7685	11.6662	12.5254	11.8276	10.9006	13.2398	11.0385
JUC6_mcf_hap5001602.hg.1	ATF6B	-1.14708	11.2928	0.0294506		10.3389	11.4588	10.3495	10.8175	10.5823	10.7685	11.6662	12.5254	11.8276	10.9006	13.2398	11.0385
JUC06021643.hg.1	ATF6B	-2.04841	10.2437	0.0565966		7.76733	11.4482	9.90289	9.04614	7.71247	9.43965	10.3266	12.7828	11.9955	9.38712	13.4526	9.6626
JUC6_cox_hap2002152.hg.1	ATF6B	-2.04841	10.2437	0.0565966		7.76733	11.4482	9.90289	9.04614	7.71247	9.43965	10.3266	12.7828	11.9955	9.38712	13.4526	9.6626
JUC6_dbb_hap3001999.hg.1	ATF6B	-2.04841	10.2437	0.0565966		7.76733	11.4482	9.90289	9.04614	7.71247	9.43965	10.3266	12.7828	11.9955	9.38712	13.4526	9.6626
JUC6_mcf_hap5001601.hg.1	ATF6B	-2.04841	10.2437	0.0565966		7.76733	11.4482	9.90289	9.04614	7.71247	9.43965	10.3266	12.7828	11.9955	9.38712	13.4526	9.6626
PSR6_cox_hap2003478.hg.1	ATF6B	-1.70206	9.86013	0.0751372		8.55941	10.9104	9.00691	8.2208	8.41083	8.94626	8.93096	12.2046	11.83	9.22185	13.2974	8.78216
PSR6_dbb_hap3003401.hg.1	ATF6B	-1.70206	9.86013	0.0751372		8.55941	10.9104	9.00691	8.2208	8.41083	8.94626	8.93096	12.2046	11.83	9.22185	13.2974	8.78216
PSR6_mcf_hap5003150.hg.1	ATF6B	-1.70206	9.86013	0.0751372		8.55941	10.9104	9.00691	8.2208	8.41083	8.94626	8.93096	12.2046	11.83	9.22185	13.2974	8.78216
JUC06021687.hg.1	ATF6B	-2.04971	9.59167	0.0364273		7.19961	11.0335	8.60924	8.02062	8.1354	8.40258	9.07075	12.4252	11.5882	8.62961	13.2425	8.74291
JUC6_cox_hap2002198.hg.1	ATF6B	-2.04971	9.59167	0.0364273		7.19961	11.0335	8.60924	8.02062	8.1354	8.40258	9.07075	12.4252	11.5882	8.62961	13.2425	8.74291
JUC6_dbb_hap3002044.hg.1	ATF6B	-2.04971	9.59167	0.0364273		7.19961	11.0335	8.60924	8.02062	8.1354	8.40258	9.07075	12.4252	11.5882	8.62961	13.2425	8.74291
JUC6_mcf_hap5001648.hg.1	ATF6B	-2.04971	9.59167	0.0364273		7.19961	11.0335	8.60924	8.02062	8.1354	8.40258	9.07075	12.4252	11.5882	8.62961	13.2425	8.74291
PSR06018251.hg.1	ATF6B	-0.537714	9.27726	0.127643		9.23455	9.01361	8.81225	9.04322	9.35928	8.58753	9.66231	8.82228	10.3638	9.18659	10.6603	8.58146
PSR6_cox_hap2003507.hg.1	ATF6B	-0.537714	9.27726	0.127643		9.23455	9.01361	8.81225	9.04322	9.35928	8.58753	9.66231	8.82228	10.3638	9.18659	10.6603	8.58146
PSR6_dbb_hap3003430.hg.1	ATF6B	-0.537714	9.27726	0.127643		9.23455	9.01361	8.81225	9.04322	9.35928	8.58753	9.66231	8.82228	10.3638	9.18659	10.6603	8.58146
PSR6_mcf_hap5003179.hg.1	ATF6B	-0.537714	9.27726	0.127643		9.23455	9.01361	8.81225	9.04322	9.35928	8.58753	9.66231	8.82228	10.3638	9.18659	10.6603	8.58146
JUC06021652.hg.1	ATF6B	-2.09135	9.21319	0.0237815		5.68717	10.9236	8.05739	8.09539	8.63126	7.61028	8.78438	11.724	11.2313	8.33281	12.8168	8.66388
JUC6_cox_hap2002161.hg.1	ATF6B	-2.09135	9.21319	0.0237815		5.68717	10.9236	8.05739	8.09539	8.63126	7.61028	8.78438	11.724	11.2313	8.33281	12.8168	8.66388
JUC6_dbb_hap3002008.hg.1	ATF6B	-2.09135	9.21319	0.0237815		5.68717	10.9236	8.05739	8.09539	8.63126	7.61028	8.78438	11.724	11.2313	8.33281	12.8168	8.66388
JUC6_mcf_hap5001608.hg.1	ATF6B	-2.09135	9.21319	0.0237815		5.68717	10.9236	8.05739	8.09539	8.63126	7.61028	8.78438	11.724	11.2313	8.33281	12.8168	8.66388
JUC06021684.hg.1	ATF6B	-2.54189	9.2059	0.0274168		6.29053	10.707	7.6354	7.57251	7.47074	7.9335	8.74113	12.0561	11.6912	8.38721	13.2697	8.7158
JUC6_cox_hap2002195.hg.1	ATF6B	-2.54189	9.2059	0.0274168		6.29053	10.707	7.6354	7.57251	7.47074	7.9335	8.74113	12.0561	11.6912	8.38721	13.2697	8.7158
JUC6_dbb_hap3002041.hg.1	ATF6B	-2.54189	9.2059	0.0274168		6.29053	10.707	7.6354	7.57251	7.47074	7.9335	8.74113	12.0561	11.6912	8.38721	13.2697	8.7158
JUC6_mcf_hap5001635.hg.1	ATF6B	-2.54189	9.2059	0.0274168		6.29053	10.707	7.6354	7.57251	7.47074	7.9335	8.74113	12.0561	11.6912	8.38721	13.2697	8.7158
PSR6_cox_hap2003481.hg.1	ATF6B	-1.30641	8.98039	0.0881545		7.2194	10.1766	8.03121	8.33846	7.76821	8.42926	8.28189	10.7552	10.2714	8.05864	11.6415	8.79287
PSR6_dbb_hap3003404.hg.1	ATF6B	-1.30641	8.98039	0.0881545		7.2194	10.1766	8.03121	8.33846	7.76821	8.42926	8.28189	10.7552	10.2714	8.05864	11.6415	8.79287
PSR6_mcf_hap5003153.hg.1	ATF6B	-1.30641	8.98039	0.0881545		7.2194	10.1766	8.03121	8.33846	7.76821	8.42926	8.28189	10.7552	10.2714	8.05864	11.6415	8.79287
JUC06021641.hg.1	ATF6B	-2.21386	8.66023	0.017378		5.92312	10.7405	7.54002	7.17105	6.98299	6.96209	7.98426	12.3057	9.89254	8.09998	12.174	8.14642
JUC6_cox_hap2002150.hg.1	ATF6B	-2.21386	8.66023	0.017378		5.92312	10.7405	7.54002	7.17105	6.98299	6.96209	7.98426	12.3057	9.89254	8.09998	12.174	8.14642
JUC6_dbb_hap3001997.hg.1	ATF6B	-2.21386	8.66023	0.017378		5.92312	10.7405	7.54002	7.17105	6.98299	6.96209	7.98426	12.3057	9.89254	8.09998	12.174	8.14642
JUC6_mcf_hap5001569.hg.1	ATF6B	-2.21386	8.66023	0.017378		5.92312	10.7405	7.54002	7.17105	6.98299	6.96209	7.98426	12.3057	9.89254	8.09998	12.174	8.14642
JUC6_mcf_hap5001631.hg.1	ATF6B	-2.21386	8.66023	0.017378		5.92312	10.7405	7.54002	7.17105	6.98299	6.96209	7.98426	12.3057	9.89254	8.09998	12.174	8.14642
PSR06018201.hg.1	ATF6B	-1.96733	8.54657	0.0499932		6.59493	10.7251	7.45805	6.72841	6.79768	7.07325	7.57713	12.203	10.2565	7.32359	12.1972	7.62401
PSR6_cox_hap2003456.hg.1	ATF6B	-1.96733	8.54657	0.0499932		6.59493	10.7251	7.45805	6.72841	6.79768	7.07325	7.57713	12.203	10.2565	7.32359	12.1972	7.62401
PSR6_dbb_hap3003381.hg.1	ATF6B	-1.96733	8.54657	0.0499932		6.59493	10.7251	7.45805	6.72841	6.79768	7.07325	7.57713	12.203	10.2565	7.32359	12.1972	7.62401
PSR6_mcf_hap5003113.hg.1	ATF6B	-1.96733	8.54657	0.0499932		6.59493	10.7251	7.45805	6.72841	6.79768	7.07325	7.57713	12.203	10.2565	7.32359	12.1972	7.62401
PSR6_mcf_hap5003130.hg.1	ATF6B	-1.96733	8.54657	0.0499932		6.59493	10.7251	7.45805	6.72841	6.79768	7.07325	7.57713	12.203	10.2565	7.32359	12.1972	7.62401
PSR6_cox_hap2003466.hg.1	ATF6B	-0.990991	8.44147	0.0185199		7.2828	8.50297	8.09059	7.72014	8.06912	8.01023	8.26354	9.24611	9.63833	8.29176	10.1057	8.0764
JUC06021675.hg.1	ATF6B	-0.648116	8.4007	0.381647		7.02182	9.22124	6.86372	8.80387	7.94595	8.60325	6.02095	11.7461	9.1579	7.5808	9.38428	8.45855
JUC6_cox_hap2002187.hg.1	ATF6B	-0.648116	8.4007	0.381647		7.02182	9.22124	6.86372	8.80387	7.94595	8.60325	6.02095	11.7461	9.1579	7.5808	9.38428	8.45855
JUC6_dbb_hap3002033.hg.1	ATF6B	-0.648116	8.4007	0.381647		7.02182	9.22124	6.86372	8.80387	7.94595	8.60325	6.02095	11.7461	9.1579	7.5808	9.38428	8.45855
JUC6_mcf_hap5001627.hg.1	ATF6B	-0.648116	8.4007	0.381647		7.02182	9.22124	6.86372	8.80387	7.94595	8.60325	6.02095	11.7461	9.1579	7.5808	9.38428	8.45855
PSR06018209.hg.1	ATF6B	-2.56733	8.37672	0.0201547		5.77627	10.7006	7.59768	5.38889	7.07792	6.017	7.91413	12.1215	11.0722	6.57139	13.0373	7.24576
PSR6_cox_hap2003464.hg.1	ATF6B	-2.56733	8.37672	0.0201547		5.77627	10.7006	7.59768	5.38889	7.07792	6.017	7.91413	12.1215	11.0722	6.57139	13.0373	7.24576
JUC06021670.hg.1	ATF6B	-0.53879	8.25773	0.321744		7.08418	9.11046	8.37247	7.99178	7.55812	7.81301	7.51476	8.96764	8.0789	7.91681	10.4722	8.21248
JUC6_cox_hap2002181.hg.1	ATF6B	-0.53879	8.25773	0.321744		7.08418	9.11046	8.37247	7.99178	7.55812	7.81301	7.51476	8.96764	8.0789	7.91681	10.4722	8.21248
JUC6_dbb_hap3002027.hg.1	ATF6B	-0.53879	8.25773	0.321744		7.08418	9.11046	8.37247	7.99178	7.55812	7.81301	7.51476	8.96764	8.0789	7.91681	10.4722	8.21248
JUC6_mcf_hap5001621.hg.1	ATF6B	-0.53879	8.25773	0.321744		7.08418	9.11046	8.37247	7.99178	7.55812	7.81301	7.51476	8.96764	8.0789	7.91681	10.4722	8.21248
PSR6_dbb_hap3003399.hg.1	ATF6B	-1.57781	8.11057	0.0364167		6.01163	8.53129	7.6276	7.48746	7.38636	6.88565	7.79275	10.0503	9.35488	7.70432	11.3412	7.15344
PSR06018219.hg.1	ATF6B	-1.52601	8.09998	0.0388131		6.16799	8.5099	7.64232	7.45662	7.37634	6.86868	7.56575	10.1208	9.33792	7.67348	11.305	7.17491
PSR6_cox_hap2003476.hg.1	ATF6B	-1.52601	8.09998	0.0388131		6.16799	8.5099	7.64232	7.45662	7.37634	6.86868	7.56575	10.1208	9.33792	7.67348	11.305	7.17491
PSR6_mcf_hap5003148.hg.1	ATF6B	-1.52601	8.09998	0.0388131		6.16799	8.5099	7.64232	7.45662	7.37634	6.86868	7.56575	10.1208	9.33792	7.67348	11.305	7.17491
PSR06018200.hg.1	ATF6B	-2.41449	8.08443	0.0205062		5.20229	10.6877	6.48244	6.10186	6.7728	6.01602	7.20166	12.1873	10.0181	6.969	12.2397	7.13422
PSR6_cox_hap2003455.hg.1	ATF6B	-2.41449	8.08443	0.0205062		5.20229	10.6877	6.48244	6.10186	6.7728	6.01602	7.20166	12.1873	10.0181	6.969	12.2397	7.13422
PSR6_dbb_hap3003380.hg.1	ATF6B	-2.41449	8.08443	0.0205062		5.20229	10.6877	6.48244	6.10186	6.7728	6.01602	7.20166	12.1873	10.0181	6.969	12.2397	7.13422
PSR6_mcf_hap5003129.hg.1	ATF6B	-2.41449	8.08443	0.0205062		5.20229	10.6877	6.48244	6.10186	6.7728	6.01602	7.20166	12.1873	10.0181	6.969	12.2397	7.13422
PSR6_mcf_hap5003112.hg.1	ATF6B	-2.3706	7.98183	0.0283088		5.09294	10.5696	6.22985	5.9874	6.49533	6.40408	7.17011	11.8509	9.80874	6.84854	12.1216	7.2029
PSR6_dbb_hap3003389.hg.1	ATF6B	-2.49438	7.86526	0.0273831		5.31955	10.175	7.09279	5.01234	6.40336	5.70542	7.32964	11.6614	10.4736	5.95104	12.5131	6.746
PSR6_mcf_hap5003138.hg.1	ATF6B	-2.49438	7.86526	0.0273831		5.31955	10.175	7.09279	5.01234	6.40336	5.70542	7.32964	11.6614	10.4736	5.95104	12.5131	6.746
JUC06021674.hg.1	ATF6B	-1.06701	7.66692	0.0410192		6.74582	8.59857	6.30977	7.35672	6.72714	7.06247	7.7563	9.23169	7.8834	7.28416	9.40159	7.64539
JUC6_cox_hap2002186.hg.1	ATF6B	-1.06701	7.66692	0.0410192		6.74582	8.59857	6.30977	7.35672	6.72714	7.06247	7.7563	9.23169	7.8834	7.28416	9.40159	7.64539
JUC6_dbb_hap3002032.hg.1	ATF6B	-1.06701	7.66692	0.0410192		6.74582	8.59857	6.30977	7.35672	6.72714	7.06247	7.7563	9.23169	7.8834	7.28416	9.40159	7.64539
JUC6_mcf_hap5001626.hg.1	ATF6B	-1.06701	7.66692	0.0410192		6.74582	8.59857	6.30977	7.35672	6.72714	7.06247	7.7563	9.23169	7.8834	7.28416	9.40159	7.64539
JUC06021682.hg.1	ATF6B	-0.645823	7.46781	0.193993		7.2201	7.24011	7.33189	6.84394	6.63598	7.59739	7.73737	8.02401	7.86499	7.27167	9.0881	6.7582
JUC6_cox_hap2002193.hg.1	ATF6B	-0.645823	7.46781	0.193993		7.2201	7.24011	7.33189	6.84394	6.63598	7.59739	7.73737	8.02401	7.86499	7.27167	9.0881	6.7582
JUC6_dbb_hap3002039.hg.1	ATF6B	-0.645823	7.46781	0.193993		7.2201	7.24011	7.33189	6.84394	6.63598	7.59739	7.73737	8.02401	7.86499	7.27167	9.0881	6.7582
JUC6_mcf_hap5001580.hg.1	ATF6B	-0.645823	7.46781	0.193993		7.2201	7.24011	7.33189	6.84394	6.63598	7.59739	7.73737	8.02401	7.86499	7.27167	9.0881	6.7582
JUC6_mcf_hap5001645.hg.1	ATF6B	-0.645823	7.46781	0.193993		7.2201	7.24011	7.33189	6.84394	6.63598	7.59739	7.73737	8.02401	7.86499	7.27167	9.0881	6.7582
PSR06018227.hg.1	ATF6B	-1.49288	7.40166	0.0682827		6.125	7.55983	6.73358	7.20355	6.4379	5.87143	6.41822	8.76132	9.24225	7.1099	10.5823	6.77465
PSR06018245.hg.1	ATF6B	-2.20183	7.39481	0.0263187		4.62976	9.07839	7.09975	5.35205	6.09749	5.50591	6.65923	10.6259	9.85578	6.07069	11.4637	6.29907
PSR6_cox_hap2003502.hg.1	ATF6B	-2.20183	7.39481	0.0263187		4.62976	9.07839	7.09975	5.35205	6.09749	5.50591	6.65923	10.6259	9.85578	6.07069	11.4637	6.29907
PSR6_dbb_hap3003425.hg.1	ATF6B	-2.20183	7.39481	0.0263187		4.62976	9.07839	7.09975	5.35205	6.09749	5.50591	6.65923	10.6259	9.85578	6.07069	11.4637	6.29907
PSR6_mcf_hap5003174.hg.1	ATF6B	-2.20183	7.39481	0.0263187		4.62976	9.07839	7.09975	5.35205	6.09749	5.50591	6.65923	10.6259	9.85578	6.07069	11.4637	6.29907
PSR6_dbb_hap3003408.hg.1	ATF6B	-2.15786	7.38589	0.0576348		6.01295	8.30756	6.41667	5.61317	6.39086	5.10053	6.72007	10.4835	9.57846	5.92637	12.3398	5.74062
PSR6_mcf_hap5003157.hg.1	ATF6B	-2.15786	7.38589	0.0576348		6.01295	8.30756	6.41667	5.61317	6.39086	5.10053	6.72007	10.4835	9.57846	5.92637	12.3398	5.74062
JUC06021651.hg.1	ATF6B	-3.19911	7.37375	0.033166		3.52144	10.712	5.15109	3.91013	6.30499	5.04552	5.63532	12.7178	11.1832	5.53119	13.3674	5.40489
JUC6_cox_hap2002160.hg.1	ATF6B	-3.19911	7.37375	0.033166		3.52144	10.712	5.15109	3.91013	6.30499	5.04552	5.63532	12.7178	11.1832	5.53119	13.3674	5.40489
JUC6_dbb_hap3002007.hg.1	ATF6B	-3.19911	7.37375	0.033166		3.52144	10.712	5.15109	3.91013	6.30499	5.04552	5.63532	12.7178	11.1832	5.53119	13.3674	5.40489
JUC6_mcf_hap5001633.hg.1	ATF6B	-3.19911	7.37375	0.033166		3.52144	10.712	5.15109	3.91013	6.30499	5.04552	5.63532	12.7178	11.1832	5.53119	13.3674	5.40489
PSR6_dbb_hap3003407.hg.1	ATF6B	-1.17804	7.36193	0.10247		5.88752	7.80064	6.77064	7.08723	6.02877	7.06266	6.91968	9.34824	7.73008	6.62028	9.78665	7.30074
PSR06018225.hg.1	ATF6B	-1.47599	7.3192	0.0738544		5.89296	8.04139	5.95772	6.68866	6.41708	6.48939	6.36289	9.09049	8.74466	6.5971	10.4786	7.06942
PSR6_cox_hap2003483.hg.1	ATF6B	-1.47599	7.3192	0.0738544		5.89296	8.04139	5.95772	6.68866	6.41708	6.48939	6.36289	9.09049	8.74466	6.5971	10.4786	7.06942
PSR6_dbb_hap3003406.hg.1	ATF6B	-1.47599	7.3192	0.0738544		5.89296	8.04139	5.95772	6.68866	6.41708	6.48939	6.36289	9.09049	8.74466	6.5971	10.4786	7.06942
PSR6_mcf_hap5003155.hg.1	ATF6B	-1.47599	7.3192	0.0738544		5.89296	8.04139	5.95772	6.68866	6.41708	6.48939	6.36289	9.09049	8.74466	6.5971	10.4786	7.06942
PSR06018232.hg.1	ATF6B	-2.22603	7.28903	0.0466045		5.166	8.69437	6.35488	5.28247	5.72384	5.83452	6.48513	10.389	9.82194	6.1238	11.5425	6.04982
PSR6_cox_hap2003490.hg.1	ATF6B	-2.22603	7.28903	0.0466045		5.166	8.69437	6.35488	5.28247	5.72384	5.83452	6.48513	10.389	9.82194	6.1238	11.5425	6.04982
PSR6_dbb_hap3003413.hg.1	ATF6B	-2.22603	7.28903	0.0466045		5.166	8.69437	6.35488	5.28247	5.72384	5.83452	6.48513	10.389	9.82194	6.1238	11.5425	6.04982
PSR6_mcf_hap5003162.hg.1	ATF6B	-2.22603	7.28903	0.0466045		5.166	8.69437	6.35488	5.28247	5.72384	5.83452	6.48513	10.389	9.82194	6.1238	11.5425	6.04982
PSR6_cox_hap2003484.hg.1	ATF6B	-1.44098	7.27383	0.0677319		5.69007	7.70646	6.72963	6.41571	6.16854	6.60965	7.11908	9.59221	7.89757	6.24155	10.286	6.82956
PSR6_mcf_hap5003156.hg.1	ATF6B	-1.44098	7.27383	0.0677319		5.69007	7.70646	6.72963	6.41571	6.16854	6.60965	7.11908	9.59221	7.89757	6.24155	10.286	6.82956
PSR06018222.hg.1	ATF6B	-0.943067	7.27027	0.0202236		5.86942	8.44883	6.22911	6.89724	6.85931	6.48849	6.56726	9.05465	8.36573	7.14795	8.22358	7.09162
JUC06021644.hg.1	ATF6B	-0.798435	7.26122	0.183558		6.34432	8.25402	6.6712	6.95479	6.58845	6.35924	6.42711	8.88701	7.69657	6.72977	9.80536	6.41682
JUC6_cox_hap2002153.hg.1	ATF6B	-0.798435	7.26122	0.183558		6.34432	8.25402	6.6712	6.95479	6.58845	6.35924	6.42711	8.88701	7.69657	6.72977	9.80536	6.41682
JUC6_dbb_hap3002000.hg.1	ATF6B	-0.798435	7.26122	0.183558		6.34432	8.25402	6.6712	6.95479	6.58845	6.35924	6.42711	8.88701	7.69657	6.72977	9.80536	6.41682
JUC6_mcf_hap5001570.hg.1	ATF6B	-0.798435	7.26122	0.183558		6.34432	8.25402	6.6712	6.95479	6.58845	6.35924	6.42711	8.88701	7.69657	6.72977	9.80536	6.41682
JUC6_mcf_hap5001632.hg.1	ATF6B	-0.798435	7.26122	0.183558		6.34432	8.25402	6.6712	6.95479	6.58845	6.35924	6.42711	8.88701	7.69657	6.72977	9.80536	6.41682
PSR6_dbb_hap3003420.hg.1	ATF6B	-2.08709	7.26011	0.028853		4.80539	7.92141	6.72291	5.72213	6.42237	5.70518	6.97927	9.22763	9.69841	6.29608	11.3601	6.26039
PSR6_mcf_hap5003169.hg.1	ATF6B	-2.08709	7.26011	0.028853		4.80539	7.92141	6.72291	5.72213	6.42237	5.70518	6.97927	9.22763	9.69841	6.29608	11.3601	6.26039
PSR06018239.hg.1	ATF6B	-2.09262	7.25803	0.0303318		4.80936	7.92024	6.77669	5.70755	6.31903	5.73749	6.93177	9.25595	9.70238	6.28695	11.3641	6.28492
PSR6_cox_hap2003497.hg.1	ATF6B	-2.09262	7.25803	0.0303318		4.80936	7.92024	6.77669	5.70755	6.31903	5.73749	6.93177	9.25595	9.70238	6.28695	11.3641	6.28492
PSR06018226.hg.1	ATF6B	-1.40065	7.24615	0.0697242		5.66362	7.85108	6.7425	6.30105	6.15825	6.55845	6.86138	9.60137	7.83894	6.25071	10.2951	6.8313
PSR06018237.hg.1	ATF6B	-1.45004	7.21077	0.104008		5.81674	8.58296	6.57627	6.04666	5.82468	6.06716	6.39651	9.36134	8.25052	6.60918	10.7797	6.21748
PSR6_cox_hap2003495.hg.1	ATF6B	-1.45004	7.21077	0.104008		5.81674	8.58296	6.57627	6.04666	5.82468	6.06716	6.39651	9.36134	8.25052	6.60918	10.7797	6.21748
PSR6_dbb_hap3003418.hg.1	ATF6B	-1.45004	7.21077	0.104008		5.81674	8.58296	6.57627	6.04666	5.82468	6.06716	6.39651	9.36134	8.25052	6.60918	10.7797	6.21748
PSR6_mcf_hap5003167.hg.1	ATF6B	-1.45004	7.21077	0.104008		5.81674	8.58296	6.57627	6.04666	5.82468	6.06716	6.39651	9.36134	8.25052	6.60918	10.7797	6.21748
JUC06021642.hg.1	ATF6B	-1.11664	7.1276	0.0983309		5.70401	7.6252	6.04137	6.73564	6.52321	6.78623	6.69717	9.15517	8.17589	6.06377	9.38962	6.63388
JUC6_cox_hap2002151.hg.1	ATF6B	-1.11664	7.1276	0.0983309		5.70401	7.6252	6.04137	6.73564	6.52321	6.78623	6.69717	9.15517	8.17589	6.06377	9.38962	6.63388
JUC6_dbb_hap3001998.hg.1	ATF6B	-1.11664	7.1276	0.0983309		5.70401	7.6252	6.04137	6.73564	6.52321	6.78623	6.69717	9.15517	8.17589	6.06377	9.38962	6.63388
JUC6_mcf_hap5001600.hg.1	ATF6B	-1.11664	7.1276	0.0983309		5.70401	7.6252	6.04137	6.73564	6.52321	6.78623	6.69717	9.15517	8.17589	6.06377	9.38962	6.63388
PSR6_cox_hap2003485.hg.1	ATF6B	-1.84265	7.0248	0.0725787		5.65697	7.76724	6.18856	5.97057	5.92309	5.11442	6.25224	9.0597	9.09947	6.20794	11.3302	5.72723
PSR6_cox_hap2003477.hg.1	ATF6B	-1.36142	6.96234	0.0751489		6.03842	7.42636	5.64382	5.89006	6.50873	6.18241	6.31864	8.82155	8.52754	6.13407	9.94247	6.11406
PSR6_dbb_hap3003400.hg.1	ATF6B	-1.36142	6.96234	0.0751489		6.03842	7.42636	5.64382	5.89006	6.50873	6.18241	6.31864	8.82155	8.52754	6.13407	9.94247	6.11406
PSR6_mcf_hap5003149.hg.1	ATF6B	-1.36142	6.96234	0.0751489		6.03842	7.42636	5.64382	5.89006	6.50873	6.18241	6.31864	8.82155	8.52754	6.13407	9.94247	6.11406
PSR06018199.hg.1	ATF6B	-2.30608	6.92556	0.0192202		3.37329	9.1706	5.98527	5.28922	5.57255	5.24417	5.96105	10.9243	8.55757	5.8316	10.8436	6.35351
PSR6_dbb_hap3003379.hg.1	ATF6B	-2.30608	6.92556	0.0192202		3.37329	9.1706	5.98527	5.28922	5.57255	5.24417	5.96105	10.9243	8.55757	5.8316	10.8436	6.35351
PSR6_mcf_hap5003128.hg.1	ATF6B	-2.30608	6.92556	0.0192202		3.37329	9.1706	5.98527	5.28922	5.57255	5.24417	5.96105	10.9243	8.55757	5.8316	10.8436	6.35351
JUC06021666.hg.1	ATF6B	-1.72234	6.90784	0.0363546		5.03235	8.52521	5.96051	5.6972	5.72438	5.34035	6.82188	9.72359	8.04345	5.48021	10.0155	6.52936
JUC6_cox_hap2002177.hg.1	ATF6B	-1.72234	6.90784	0.0363546		5.03235	8.52521	5.96051	5.6972	5.72438	5.34035	6.82188	9.72359	8.04345	5.48021	10.0155	6.52936
JUC6_dbb_hap3002022.hg.1	ATF6B	-1.72234	6.90784	0.0363546		5.03235	8.52521	5.96051	5.6972	5.72438	5.34035	6.82188	9.72359	8.04345	5.48021	10.0155	6.52936
JUC6_mcf_hap5001617.hg.1	ATF6B	-1.72234	6.90784	0.0363546		5.03235	8.52521	5.96051	5.6972	5.72438	5.34035	6.82188	9.72359	8.04345	5.48021	10.0155	6.52936
PSR6_cox_hap2003488.hg.1	ATF6B	-2.35263	6.90419	0.0304529		4.19329	7.8585	5.34578	5.529	6.33918	5.10149	6.40748	9.60089	9.27301	5.98115	11.6286	5.59192
PSR06018236.hg.1	ATF6B	-1.01416	6.84998	0.120031		6.11185	7.58355	6.23487	5.69615	6.40331	6.0277	6.06435	9.11225	7.61082	5.87522	9.6683	5.81142
PSR6_cox_hap2003494.hg.1	ATF6B	-1.01416	6.84998	0.120031		6.11185	7.58355	6.23487	5.69615	6.40331	6.0277	6.06435	9.11225	7.61082	5.87522	9.6683	5.81142
PSR6_dbb_hap3003417.hg.1	ATF6B	-1.01416	6.84998	0.120031		6.11185	7.58355	6.23487	5.69615	6.40331	6.0277	6.06435	9.11225	7.61082	5.87522	9.6683	5.81142
PSR6_mcf_hap5003166.hg.1	ATF6B	-1.01416	6.84998	0.120031		6.11185	7.58355	6.23487	5.69615	6.40331	6.0277	6.06435	9.11225	7.61082	5.87522	9.6683	5.81142
PSR06018202.hg.1	ATF6B	-1.65945	6.82899	0.09499		4.78286	9.31114	4.8188	6.00408	5.55452	5.52422	4.99175	10.1531	8.46102	6.25189	10.2326	5.86199
PSR6_cox_hap2003457.hg.1	ATF6B	-1.65945	6.82899	0.09499		4.78286	9.31114	4.8188	6.00408	5.55452	5.52422	4.99175	10.1531	8.46102	6.25189	10.2326	5.86199
PSR6_dbb_hap3003382.hg.1	ATF6B	-1.65945	6.82899	0.09499		4.78286	9.31114	4.8188	6.00408	5.55452	5.52422	4.99175	10.1531	8.46102	6.25189	10.2326	5.86199
PSR6_mcf_hap5003131.hg.1	ATF6B	-1.65945	6.82899	0.09499		4.78286	9.31114	4.8188	6.00408	5.55452	5.52422	4.99175	10.1531	8.46102	6.25189	10.2326	5.86199
PSR06018230.hg.1	ATF6B	-1.77266	6.78184	0.0741953		5.44871	7.76276	5.5873	5.26665	5.99912	5.30853	6.38953	9.04582	8.82992	5.40314	10.9374	5.40317
PSR6_dbb_hap3003411.hg.1	ATF6B	-1.77266	6.78184	0.0741953		5.44871	7.76276	5.5873	5.26665	5.99912	5.30853	6.38953	9.04582	8.82992	5.40314	10.9374	5.40317
PSR6_mcf_hap5003160.hg.1	ATF6B	-1.77266	6.78184	0.0741953		5.44871	7.76276	5.5873	5.26665	5.99912	5.30853	6.38953	9.04582	8.82992	5.40314	10.9374	5.40317
JUC6_cox_hap2002168.hg.1	ATF6B	-0.517922	6.7672	0.131148		6.71486	6.74912	6.51852	7.07573	5.6437	6.34748	7.34694	7.03021	7.15449	6.49254	7.24694	6.88582
JUC6_dbb_hap3002014.hg.1	ATF6B	-0.517922	6.7672	0.131148		6.71486	6.74912	6.51852	7.07573	5.6437	6.34748	7.34694	7.03021	7.15449	6.49254	7.24694	6.88582
JUC6_mcf_hap5001611.hg.1	ATF6B	-0.517922	6.7672	0.131148		6.71486	6.74912	6.51852	7.07573	5.6437	6.34748	7.34694	7.03021	7.15449	6.49254	7.24694	6.88582
PSR06018221.hg.1	ATF6B	-1.52039	6.74952	0.0596661		5.44006	7.43984	5.8096	5.92505	5.85945	5.46194	6.10224	8.89123	8.46727	5.62281	9.78688	6.18784
PSR6_cox_hap2003479.hg.1	ATF6B	-1.52039	6.74952	0.0596661		5.44006	7.43984	5.8096	5.92505	5.85945	5.46194	6.10224	8.89123	8.46727	5.62281	9.78688	6.18784
PSR6_dbb_hap3003402.hg.1	ATF6B	-1.52039	6.74952	0.0596661		5.44006	7.43984	5.8096	5.92505	5.85945	5.46194	6.10224	8.89123	8.46727	5.62281	9.78688	6.18784
PSR6_mcf_hap5003151.hg.1	ATF6B	-1.52039	6.74952	0.0596661		5.44006	7.43984	5.8096	5.92505	5.85945	5.46194	6.10224	8.89123	8.46727	5.62281	9.78688	6.18784
PSR6_cox_hap2003480.hg.1	ATF6B	-1.44036	6.67255	0.0280216		5.07292	7.67011	5.55064	5.73563	6.00773	5.67718	5.63194	8.93206	8.19394	6.31045	9.10742	6.18059
PSR6_dbb_hap3003403.hg.1	ATF6B	-1.44036	6.67255	0.0280216		5.07292	7.67011	5.55064	5.73563	6.00773	5.67718	5.63194	8.93206	8.19394	6.31045	9.10742	6.18059
PSR6_mcf_hap5003152.hg.1	ATF6B	-1.44036	6.67255	0.0280216		5.07292	7.67011	5.55064	5.73563	6.00773	5.67718	5.63194	8.93206	8.19394	6.31045	9.10742	6.18059
JUC06021664.hg.1	ATF6B	-1.59077	6.60501	0.0789765		4.71716	7.45501	5.38565	6.07696	5.23408	5.98886	6.65374	9.17137	7.348	6.13781	9.69997	5.39147
JUC6_cox_hap2002175.hg.1	ATF6B	-1.59077	6.60501	0.0789765		4.71716	7.45501	5.38565	6.07696	5.23408	5.98886	6.65374	9.17137	7.348	6.13781	9.69997	5.39147
JUC6_dbb_hap3002020.hg.1	ATF6B	-1.59077	6.60501	0.0789765		4.71716	7.45501	5.38565	6.07696	5.23408	5.98886	6.65374	9.17137	7.348	6.13781	9.69997	5.39147
JUC6_mcf_hap5001641.hg.1	ATF6B	-1.59077	6.60501	0.0789765		4.71716	7.45501	5.38565	6.07696	5.23408	5.98886	6.65374	9.17137	7.348	6.13781	9.69997	5.39147
PSR6_cox_hap2003454.hg.1	ATF6B	-2.15726	6.59942	0.0176438		3.56298	8.72267	5.68035	4.88354	5.39201	4.88316	5.48893	10.5305	8.2055	5.49906	10.3366	6.00779
PSR6_mcf_hap5003111.hg.1	ATF6B	-2.15726	6.59942	0.0176438		3.56298	8.72267	5.68035	4.88354	5.39201	4.88316	5.48893	10.5305	8.2055	5.49906	10.3366	6.00779
PSR06018231.hg.1	ATF6B	-0.881823	6.47248	0.12099		4.96598	7.7773	5.75119	6.01226	5.77879	5.90388	5.32438	8.11877	7.28928	6.2257	8.72755	5.79465
PSR6_cox_hap2003489.hg.1	ATF6B	-0.881823	6.47248	0.12099		4.96598	7.7773	5.75119	6.01226	5.77879	5.90388	5.32438	8.11877	7.28928	6.2257	8.72755	5.79465
PSR6_dbb_hap3003412.hg.1	ATF6B	-0.881823	6.47248	0.12099		4.96598	7.7773	5.75119	6.01226	5.77879	5.90388	5.32438	8.11877	7.28928	6.2257	8.72755	5.79465
PSR6_mcf_hap5003161.hg.1	ATF6B	-0.881823	6.47248	0.12099		4.96598	7.7773	5.75119	6.01226	5.77879	5.90388	5.32438	8.11877	7.28928	6.2257	8.72755	5.79465
PSR06018240.hg.1	ATF6B	-1.80731	6.43287	0.0338935		4.85068	6.89012	5.02572	5.36291	5.56446	5.48138	6.34452	8.87165	7.37853	5.53826	9.96353	5.92266
PSR6_cox_hap2003498.hg.1	ATF6B	-1.80731	6.43287	0.0338935		4.85068	6.89012	5.02572	5.36291	5.56446	5.48138	6.34452	8.87165	7.37853	5.53826	9.96353	5.92266
PSR6_dbb_hap3003421.hg.1	ATF6B	-1.80731	6.43287	0.0338935		4.85068	6.89012	5.02572	5.36291	5.56446	5.48138	6.34452	8.87165	7.37853	5.53826	9.96353	5.92266
PSR6_mcf_hap5003170.hg.1	ATF6B	-1.80731	6.43287	0.0338935		4.85068	6.89012	5.02572	5.36291	5.56446	5.48138	6.34452	8.87165	7.37853	5.53826	9.96353	5.92266
PSR06018220.hg.1	ATF6B	-1.39916	6.40458	0.109462		5.4979	6.72282	5.04435	5.41163	5.96711	5.58618	5.42633	8.50765	8.11149	5.57646	9.77828	5.22471
PSR06018233.hg.1	ATF6B	-1.4617	6.38782	0.077235		5.25472	7.1308	6.04374	5.54345	5.4301	4.53901	5.84206	8.46335	8.39161	5.04458	9.58143	5.38903
PSR6_cox_hap2003491.hg.1	ATF6B	-1.4617	6.38782	0.077235		5.25472	7.1308	6.04374	5.54345	5.4301	4.53901	5.84206	8.46335	8.39161	5.04458	9.58143	5.38903
PSR6_dbb_hap3003414.hg.1	ATF6B	-1.4617	6.38782	0.077235		5.25472	7.1308	6.04374	5.54345	5.4301	4.53901	5.84206	8.46335	8.39161	5.04458	9.58143	5.38903
PSR6_mcf_hap5003163.hg.1	ATF6B	-1.4617	6.38782	0.077235		5.25472	7.1308	6.04374	5.54345	5.4301	4.53901	5.84206	8.46335	8.39161	5.04458	9.58143	5.38903
PSR6_mcf_hap5003119.hg.1	ATF6B	-2.24665	6.22254	0.0305939		4.15812	8.34606	5.35119	3.51868	5.08439	4.13683	5.65297	9.55531	8.58399	4.55565	10.67	5.05722
PSR06018210.hg.1	ATF6B	-1.62541	6.22052	0.0731318		4.76945	7.51282	5.37691	4.65438	5.4884	4.64492	4.88119	8.64398	8.0456	5.20143	10.2103	5.21683
PSR6_dbb_hap3003390.hg.1	ATF6B	-1.62541	6.22052	0.0731318		4.76945	7.51282	5.37691	4.65438	5.4884	4.64492	4.88119	8.64398	8.0456	5.20143	10.2103	5.21683
PSR6_mcf_hap5003139.hg.1	ATF6B	-1.62541	6.22052	0.0731318		4.76945	7.51282	5.37691	4.65438	5.4884	4.64492	4.88119	8.64398	8.0456	5.20143	10.2103	5.21683
PSR06018228.hg.1	ATF6B	-1.32392	6.21714	0.0275299		4.69227	6.84205	5.90208	5.16821	5.36638	5.36008	5.60412	8.66373	7.43654	5.58753	8.42361	5.55908
PSR6_cox_hap2003486.hg.1	ATF6B	-1.32392	6.21714	0.0275299		4.69227	6.84205	5.90208	5.16821	5.36638	5.36008	5.60412	8.66373	7.43654	5.58753	8.42361	5.55908
PSR6_dbb_hap3003409.hg.1	ATF6B	-1.32392	6.21714	0.0275299		4.69227	6.84205	5.90208	5.16821	5.36638	5.36008	5.60412	8.66373	7.43654	5.58753	8.42361	5.55908
PSR6_mcf_hap5003158.hg.1	ATF6B	-1.32392	6.21714	0.0275299		4.69227	6.84205	5.90208	5.16821	5.36638	5.36008	5.60412	8.66373	7.43654	5.58753	8.42361	5.55908
PSR06018217.hg.1	ATF6B	-1.63145	6.21573	0.0518775		5.06517	7.01573	5.18611	4.90331	5.53531	4.69438	5.67508	8.85013	7.60138	4.93772	9.82564	5.29878
PSR6_cox_hap2003474.hg.1	ATF6B	-1.63145	6.21573	0.0518775		5.06517	7.01573	5.18611	4.90331	5.53531	4.69438	5.67508	8.85013	7.60138	4.93772	9.82564	5.29878
PSR6_dbb_hap3003397.hg.1	ATF6B	-1.63145	6.21573	0.0518775		5.06517	7.01573	5.18611	4.90331	5.53531	4.69438	5.67508	8.85013	7.60138	4.93772	9.82564	5.29878
PSR6_mcf_hap5003146.hg.1	ATF6B	-1.63145	6.21573	0.0518775		5.06517	7.01573	5.18611	4.90331	5.53531	4.69438	5.67508	8.85013	7.60138	4.93772	9.82564	5.29878
PSR06018224.hg.1	ATF6B	-1.93711	6.18234	0.0431087		4.03591	6.93914	5.61144	4.82179	5.42008	4.45432	5.56261	8.63159	8.29154	5.31099	10.4572	4.65141
PSR6_cox_hap2003482.hg.1	ATF6B	-1.93711	6.18234	0.0431087		4.03591	6.93914	5.61144	4.82179	5.42008	4.45432	5.56261	8.63159	8.29154	5.31099	10.4572	4.65141
PSR6_dbb_hap3003405.hg.1	ATF6B	-1.93711	6.18234	0.0431087		4.03591	6.93914	5.61144	4.82179	5.42008	4.45432	5.56261	8.63159	8.29154	5.31099	10.4572	4.65141
PSR6_mcf_hap5003154.hg.1	ATF6B	-1.93711	6.18234	0.0431087		4.03591	6.93914	5.61144	4.82179	5.42008	4.45432	5.56261	8.63159	8.29154	5.31099	10.4572	4.65141
PSR6_mcf_hap5003114.hg.1	ATF6B	-1.05863	6.18128	0.0487986		4.82276	7.77874	4.7455	5.87414	5.03058	5.66008	4.9543	8.84597	6.79312	6.09624	7.51591	6.05801
JUC06021676.hg.1	ATF6B	-1.80449	6.17798	0.0356343		3.4909	8.26543	4.83861	5.18295	5.20408	4.67247	5.02549	10.5821	6.9864	5.09136	9.54551	5.25049
JUC6_cox_hap2002188.hg.1	ATF6B	-1.80449	6.17798	0.0356343		3.4909	8.26543	4.83861	5.18295	5.20408	4.67247	5.02549	10.5821	6.9864	5.09136	9.54551	5.25049
JUC6_dbb_hap3002034.hg.1	ATF6B	-1.80449	6.17798	0.0356343		3.4909	8.26543	4.83861	5.18295	5.20408	4.67247	5.02549	10.5821	6.9864	5.09136	9.54551	5.25049
JUC6_mcf_hap5001578.hg.1	ATF6B	-1.80449	6.17798	0.0356343		3.4909	8.26543	4.83861	5.18295	5.20408	4.67247	5.02549	10.5821	6.9864	5.09136	9.54551	5.25049
JUC6_mcf_hap5001643.hg.1	ATF6B	-1.80449	6.17798	0.0356343		3.4909	8.26543	4.83861	5.18295	5.20408	4.67247	5.02549	10.5821	6.9864	5.09136	9.54551	5.25049
PSR06018243.hg.1	ATF6B	-0.798231	6.1167	0.0883886		4.81662	6.79257	5.84068	5.80802	5.42405	5.62359	6.01432	7.13578	6.89068	5.62247	7.75122	5.68046
PSR6_cox_hap2003501.hg.1	ATF6B	-0.798231	6.1167	0.0883886		4.81662	6.79257	5.84068	5.80802	5.42405	5.62359	6.01432	7.13578	6.89068	5.62247	7.75122	5.68046
PSR6_dbb_hap3003424.hg.1	ATF6B	-0.798231	6.1167	0.0883886		4.81662	6.79257	5.84068	5.80802	5.42405	5.62359	6.01432	7.13578	6.89068	5.62247	7.75122	5.68046
PSR6_mcf_hap5003173.hg.1	ATF6B	-0.798231	6.1167	0.0883886		4.81662	6.79257	5.84068	5.80802	5.42405	5.62359	6.01432	7.13578	6.89068	5.62247	7.75122	5.68046
JUC6_cox_hap2002182.hg.1	ATF6B	-0.537022	6.04842	0.0606703		5.38515	6.05855	6.63906	5.45666	5.48424	5.6558	5.99793	7.06013	6.80833	6.79891	5.49236	5.74394
JUC6_dbb_hap3002028.hg.1	ATF6B	-0.537022	6.04842	0.0606703		5.38515	6.05855	6.63906	5.45666	5.48424	5.6558	5.99793	7.06013	6.80833	6.79891	5.49236	5.74394
JUC6_mcf_hap5001622.hg.1	ATF6B	-0.537022	6.04842	0.0606703		5.38515	6.05855	6.63906	5.45666	5.48424	5.6558	5.99793	7.06013	6.80833	6.79891	5.49236	5.74394
PSR06018215.hg.1	ATF6B	-1.30503	6.00591	0.0945505		4.95329	7.08555	5.17814	4.7764	5.11191	5.0151	5.89582	7.89084	6.55436	4.86095	9.44167	5.30691
PSR6_cox_hap2003472.hg.1	ATF6B	-1.30503	6.00591	0.0945505		4.95329	7.08555	5.17814	4.7764	5.11191	5.0151	5.89582	7.89084	6.55436	4.86095	9.44167	5.30691
PSR6_dbb_hap3003395.hg.1	ATF6B	-1.30503	6.00591	0.0945505		4.95329	7.08555	5.17814	4.7764	5.11191	5.0151	5.89582	7.89084	6.55436	4.86095	9.44167	5.30691
PSR6_mcf_hap5003144.hg.1	ATF6B	-1.30503	6.00591	0.0945505		4.95329	7.08555	5.17814	4.7764	5.11191	5.0151	5.89582	7.89084	6.55436	4.86095	9.44167	5.30691
PSR6_cox_hap2003465.hg.1	ATF6B	-1.9414	5.96514	0.0970751		4.23285	7.41846	4.92476	4.24775	4.95428	4.18855	3.96792	9.23865	8.23208	4.50359	10.8765	4.79634
JUC06021679.hg.1	ATF6B	-1.56372	5.95975	0.0448085		4.40117	6.69077	4.59579	5.06096	6.01592	4.30272	4.68717	8.40432	7.64822	5.11149	9.48466	5.11378
PSR06018234.hg.1	ATF6B	-1.50212	5.87725	0.0840299		4.26255	6.93862	5.13377	4.42387	4.67696	5.32134	5.46836	8.22138	7.49245	4.63046	9.06601	4.89116
PSR6_cox_hap2003492.hg.1	ATF6B	-1.50212	5.87725	0.0840299		4.26255	6.93862	5.13377	4.42387	4.67696	5.32134	5.46836	8.22138	7.49245	4.63046	9.06601	4.89116
PSR6_dbb_hap3003415.hg.1	ATF6B	-1.50212	5.87725	0.0840299		4.26255	6.93862	5.13377	4.42387	4.67696	5.32134	5.46836	8.22138	7.49245	4.63046	9.06601	4.89116
PSR6_mcf_hap5003164.hg.1	ATF6B	-1.50212	5.87725	0.0840299		4.26255	6.93862	5.13377	4.42387	4.67696	5.32134	5.46836	8.22138	7.49245	4.63046	9.06601	4.89116
JUC06021672.hg.1	ATF6B	-2.15641	5.8152	0.0356762		3.78546	6.77329	3.69904	4.61473	5.20408	4.34537	4.54451	8.46723	7.84694	5.17466	10.0136	5.31346
JUC6_cox_hap2002184.hg.1	ATF6B	-2.15641	5.8152	0.0356762		3.78546	6.77329	3.69904	4.61473	5.20408	4.34537	4.54451	8.46723	7.84694	5.17466	10.0136	5.31346
JUC6_dbb_hap3002030.hg.1	ATF6B	-2.15641	5.8152	0.0356762		3.78546	6.77329	3.69904	4.61473	5.20408	4.34537	4.54451	8.46723	7.84694	5.17466	10.0136	5.31346
JUC6_mcf_hap5001624.hg.1	ATF6B	-2.15641	5.8152	0.0356762		3.78546	6.77329	3.69904	4.61473	5.20408	4.34537	4.54451	8.46723	7.84694	5.17466	10.0136	5.31346
PSR06018235.hg.1	ATF6B	-1.61849	5.77141	0.0797606		4.25532	7.17992	5.14708	4.44447	4.76349	3.98273	5.20328	7.74923	7.038	4.61453	9.88171	4.99722
PSR6_cox_hap2003493.hg.1	ATF6B	-1.61849	5.77141	0.0797606		4.25532	7.17992	5.14708	4.44447	4.76349	3.98273	5.20328	7.74923	7.038	4.61453	9.88171	4.99722
PSR6_dbb_hap3003416.hg.1	ATF6B	-1.61849	5.77141	0.0797606		4.25532	7.17992	5.14708	4.44447	4.76349	3.98273	5.20328	7.74923	7.038	4.61453	9.88171	4.99722
PSR6_mcf_hap5003165.hg.1	ATF6B	-1.61849	5.77141	0.0797606		4.25532	7.17992	5.14708	4.44447	4.76349	3.98273	5.20328	7.74923	7.038	4.61453	9.88171	4.99722
JUC06021681.hg.1	ATF6B	-2.18283	5.71937	0.0774315		3.28579	7.15609	3.84422	4.54545	4.11173	4.82444	4.36935	9.46114	7.15836	4.64966	10.4513	4.77491
JUC6_cox_hap2002192.hg.1	ATF6B	-2.18283	5.71937	0.0774315		3.28579	7.15609	3.84422	4.54545	4.11173	4.82444	4.36935	9.46114	7.15836	4.64966	10.4513	4.77491
JUC6_dbb_hap3002038.hg.1	ATF6B	-2.18283	5.71937	0.0774315		3.28579	7.15609	3.84422	4.54545	4.11173	4.82444	4.36935	9.46114	7.15836	4.64966	10.4513	4.77491
JUC6_mcf_hap5001630.hg.1	ATF6B	-2.18283	5.71937	0.0774315		3.28579	7.15609	3.84422	4.54545	4.11173	4.82444	4.36935	9.46114	7.15836	4.64966	10.4513	4.77491
JUC06021663.hg.1	ATF6B	-1.33422	5.71347	0.0297583		3.80564	6.14039	3.86255	5.26932	5.49375	5.70651	4.49375	7.76749	6.70636	6.05638	7.66959	5.58989
JUC6_cox_hap2002174.hg.1	ATF6B	-1.33422	5.71347	0.0297583		3.80564	6.14039	3.86255	5.26932	5.49375	5.70651	4.49375	7.76749	6.70636	6.05638	7.66959	5.58989
JUC6_dbb_hap3002019.hg.1	ATF6B	-1.33422	5.71347	0.0297583		3.80564	6.14039	3.86255	5.26932	5.49375	5.70651	4.49375	7.76749	6.70636	6.05638	7.66959	5.58989
JUC6_mcf_hap5001615.hg.1	ATF6B	-1.33422	5.71347	0.0297583		3.80564	6.14039	3.86255	5.26932	5.49375	5.70651	4.49375	7.76749	6.70636	6.05638	7.66959	5.58989
PSR06018207.hg.1	ATF6B	-0.907363	5.65738	0.024801		4.26918	6.2742	5.39406	4.62723	5.72085	4.93667	5.61494	7.31129	6.72335	4.76445	7.37054	4.88179
PSR6_cox_hap2003462.hg.1	ATF6B	-0.907363	5.65738	0.024801		4.26918	6.2742	5.39406	4.62723	5.72085	4.93667	5.61494	7.31129	6.72335	4.76445	7.37054	4.88179
PSR6_dbb_hap3003387.hg.1	ATF6B	-0.907363	5.65738	0.024801		4.26918	6.2742	5.39406	4.62723	5.72085	4.93667	5.61494	7.31129	6.72335	4.76445	7.37054	4.88179
PSR6_mcf_hap5003118.hg.1	ATF6B	-0.907363	5.65738	0.024801		4.26918	6.2742	5.39406	4.62723	5.72085	4.93667	5.61494	7.31129	6.72335	4.76445	7.37054	4.88179
PSR6_mcf_hap5003136.hg.1	ATF6B	-0.907363	5.65738	0.024801		4.26918	6.2742	5.39406	4.62723	5.72085	4.93667	5.61494	7.31129	6.72335	4.76445	7.37054	4.88179
PSR06018212.hg.1	ATF6B	-1.40878	5.34868	0.0409708		4.98331	5.7082	4.70386	3.91601	4.51271	4.04164	5.07822	6.30636	6.95676	4.88119	8.04309	5.05282
PSR6_cox_hap2003468.hg.1	ATF6B	-1.40878	5.34868	0.0409708		4.98331	5.7082	4.70386	3.91601	4.51271	4.04164	5.07822	6.30636	6.95676	4.88119	8.04309	5.05282
PSR6_dbb_hap3003392.hg.1	ATF6B	-1.40878	5.34868	0.0409708		4.98331	5.7082	4.70386	3.91601	4.51271	4.04164	5.07822	6.30636	6.95676	4.88119	8.04309	5.05282
PSR6_mcf_hap5003124.hg.1	ATF6B	-1.40878	5.34868	0.0409708		4.98331	5.7082	4.70386	3.91601	4.51271	4.04164	5.07822	6.30636	6.95676	4.88119	8.04309	5.05282
PSR06018247.hg.1	ATF6B	-0.587713	5.33072	0.146915		5.53238	5.48544	5.03127	4.66328	4.94949	4.55933	5.29367	5.99538	5.90054	4.45772	6.99386	5.10631
PSR6_dbb_hap3003427.hg.1	ATF6B	-0.587713	5.33072	0.146915		5.53238	5.48544	5.03127	4.66328	4.94949	4.55933	5.29367	5.99538	5.90054	4.45772	6.99386	5.10631
PSR6_mcf_hap5003176.hg.1	ATF6B	-0.587713	5.33072	0.146915		5.53238	5.48544	5.03127	4.66328	4.94949	4.55933	5.29367	5.99538	5.90054	4.45772	6.99386	5.10631
PSR06018229.hg.1	ATF6B	-0.906225	5.31366	0.0681135		4.529	5.98387	5.10142	4.78425	4.63792	4.12684	4.73216	6.87874	6.35521	4.85383	7.273	4.50771
PSR6_cox_hap2003487.hg.1	ATF6B	-0.906225	5.31366	0.0681135		4.529	5.98387	5.10142	4.78425	4.63792	4.12684	4.73216	6.87874	6.35521	4.85383	7.273	4.50771
PSR6_dbb_hap3003410.hg.1	ATF6B	-1.052	5.28829	0.088179		4.39433	6.39651	4.6755	4.58228	4.50322	4.02192	4.46765	7.06306	6.26263	4.7494	7.78785	4.55514
PSR6_mcf_hap5003159.hg.1	ATF6B	-1.052	5.28829	0.088179		4.39433	6.39651	4.6755	4.58228	4.50322	4.02192	4.46765	7.06306	6.26263	4.7494	7.78785	4.55514
PSR06018238.hg.1	ATF6B	-1.66887	5.05824	0.034912		3.44003	6.05597	3.77934	3.71744	4.18316	4.16688	4.72312	8.19289	5.98102	3.96794	8.14357	4.34751
PSR6_cox_hap2003496.hg.1	ATF6B	-1.66887	5.05824	0.034912		3.44003	6.05597	3.77934	3.71744	4.18316	4.16688	4.72312	8.19289	5.98102	3.96794	8.14357	4.34751
PSR6_dbb_hap3003419.hg.1	ATF6B	-1.66887	5.05824	0.034912		3.44003	6.05597	3.77934	3.71744	4.18316	4.16688	4.72312	8.19289	5.98102	3.96794	8.14357	4.34751
PSR6_mcf_hap5003168.hg.1	ATF6B	-1.66887	5.05824	0.034912		3.44003	6.05597	3.77934	3.71744	4.18316	4.16688	4.72312	8.19289	5.98102	3.96794	8.14357	4.34751
PSR06018218.hg.1	ATF6B	-1.46123	5.04901	0.0409967		3.83897	4.50972	4.907	3.88304	4.7563	4.01536	4.58712	6.41049	7.00447	4.13912	8.31872	4.21782
PSR6_cox_hap2003475.hg.1	ATF6B	-1.46123	5.04901	0.0409967		3.83897	4.50972	4.907	3.88304	4.7563	4.01536	4.58712	6.41049	7.00447	4.13912	8.31872	4.21782
PSR6_dbb_hap3003398.hg.1	ATF6B	-1.46123	5.04901	0.0409967		3.83897	4.50972	4.907	3.88304	4.7563	4.01536	4.58712	6.41049	7.00447	4.13912	8.31872	4.21782
PSR6_mcf_hap5003147.hg.1	ATF6B	-1.46123	5.04901	0.0409967		3.83897	4.50972	4.907	3.88304	4.7563	4.01536	4.58712	6.41049	7.00447	4.13912	8.31872	4.21782
PSR6_mcf_hap5003141.hg.1	ATF6B	-1.56423	5.01867	0.0188052		4.14406	5.41767	4.52134	3.56697	4.1177	3.65158	4.78316	6.4805	6.49411	4.69122	7.77828	4.57746
	ATF6B Average	-1.55137	7.11738
JUC03004219.hg.1	ATXN7	-0.501509	10.4697	0.259366		10.285	11.1113	8.32347	11.1053	9.72298	10.7659	9.94534	11.1593	10.4652	11.2491	10.9135	10.5905
PSR03008499.hg.1	ATXN7	-0.656627	6.6936	0.179225		6.37847	7.90025	7.07129	5.69923	6.08035	5.06214	6.75805	7.02523	7.11526	6.62189	8.05468	6.55638
PSR03008497.hg.1	ATXN7	-0.519699	5.46437	0.157766		4.07757	6.04522	5.9651	5.09455	5.45826	4.58641	5.31794	5.54969	6.46303	5.17358	7.03041	4.81066
JUC03004230.hg.1	ATXN7	-0.604358	5.3996	0.277571		4.95035	5.5441	3.40349	5.12737	5.9668	5.59242	5.60248	6.76714	5.72045	6.13477	5.046	4.93984
	ATXN7 Average	-0.570548	7.00683
PSR03037198.hg.1	BCL6	-0.513946	10.7867	0.0445217		11.2664	9.68683	10.2471	11.1059	9.9565	10.9159	11.5487	11.1273	10.3694	11.4087	10.4241	11.3841
PSR03037207.hg.1	BCL6	-0.548731	9.81593	0.00937217		10.6168	8.56252	9.66605	9.30708	9.57159	9.52539	11.043	9.62064	10.021	9.49729	9.99849	10.3613
PSR03037209.hg.1	BCL6	-0.543551	9.17386	0.0755662		9.51694	8.14459	8.79416	9.69995	7.81128	9.44556	10.3135	9.34401	9.22034	9.217	8.77491	9.80406
PSR03037227.hg.1	BCL6	-0.628314	6.66461	0.106889		6.18596	6.61827	4.81502	6.86563	5.95706	7.6608	7.60341	6.56687	6.26036	7.68623	6.59995	7.15582
	BCL6 Average	-0.558636	9.11029
JUC17000650.hg.1	BCL6B	-0.66126	13.1717	0.0524457		12.5048	14.9891	12.8679	12.4036	11.4025	12.8785	13.4065	15.9466	13.8434	12.3522	12.7963	12.6689
PSR17001040.hg.1	BCL6B	-0.593472	11.5777	0.117938		11.0237	13.3381	12.1538	10.3854	9.82579	10.9588	11.994	14.5534	12.5188	10.237	11.3637	10.5794
PSR17001046.hg.1	BCL6B	-0.515579	10.6187	0.21985		10.1793	11.7499	10.7572	9.92702	9.55139	10.0005	10.625	13.7796	11.8192	9.48238	9.61665	9.936
JUC17000643.hg.1	BCL6B	-0.660627	10.0444	0.0705938		9.40707	11.5315	10.2663	8.97456	8.95312	9.15182	10.4027	13.2355	11.2816	8.88078	9.36999	9.07753
JUC17000651.hg.1	BCL6B	-0.807936	9.98706	0.065523		9.04414	11.3341	9.3321	9.543	8.8856	9.35961	9.61793	13.1859	11.1224	9.50814	9.58918	9.3226
PSR17001047.hg.1	BCL6B	-0.817241	9.97854	0.0248764		9.66629	11.0398	9.89726	9.03826	8.70915	9.06879	10.0617	12.8776	11.1798	9.25331	9.5093	9.44131
PSR17001048.hg.1	BCL6B	-0.634529	9.8902	0.113252		9.34095	11.1663	10.1705	9.0023	8.36544	9.39203	9.86966	13.1262	11.1227	8.80349	9.13472	9.18805
PSR17001044.hg.1	BCL6B	-0.550093	9.35182	0.203485		8.85744	10.6269	9.5972	8.49505	8.5953	8.28878	9.87723	12.4461	10.7805	7.98264	8.3768	8.29786
PSR17001053.hg.1	BCL6B	-0.684463	9.25078	0.08314		7.8644	11.5215	8.17131	8.83925	7.80048	9.25441	9.47103	12.6598	9.31126	9.04826	8.35548	8.71228
JUC17000649.hg.1	BCL6B	-0.590157	9.15199	0.0450045		8.97918	10.3886	9.26403	8.004	8.60616	7.89957	9.34827	11.8863	10.157	7.97565	8.83255	8.48264
PSR17001045.hg.1	BCL6B	-0.573833	8.708	0.1629		8.28413	9.25407	8.68633	8.13545	8.04854	8.11796	8.54081	11.2378	9.92184	8.27831	8.1911	7.79966
JUC17000645.hg.1	BCL6B	-0.895458	7.54087	0.0554106		7.18553	8.83923	7.25887	6.20899	6.20775	6.85848	7.91057	11.2749	8.46089	6.89951	6.73588	6.64983
PSR17001039.hg.1	BCL6B	-0.662315	7.3459	0.0819041		7.20001	8.41671	7.46206	5.94491	6.3473	6.71749	7.30498	10.4856	8.29746	6.30357	6.89441	6.77634
JUC17000644.hg.1	BCL6B	-0.690084	5.23339	0.302706		5.13796	6.59289	5.24829	4.28582	3.312	4.75312	4.70731	10.0626	5.77962	4.69547	4.09945	4.12618
	BCL6B Average	-0.666932	9.41793
JUC06013396.hg.1	BCLAF1	-0.570945	11.8475	0.630418		12.0766	12.624	10.4618	13.1967	7.49035	13.5227	8.65251	13.2489	12.6014	13.2636	12.1904	12.841
JUC06013387.hg.1	BCLAF1	-0.616003	10.1405	0.144155		9.14442	10.4145	9.42001	9.36565	10.8437	9.80667	11.3388	11.426	9.77441	9.58325	10.9825	9.58589
JUC06013388.hg.1	BCLAF1	-0.89594	7.43167	0.294691		6.08857	6.15156	9.10812	6.49142	7.60506	6.45749	9.69135	7.38994	7.05983	6.4053	9.19122	7.5402
JUC06013385.hg.1	BCLAF1	-1.21616	5.73581	0.140105		5.22993	4.51023	4.7955	6.81778	3.693	5.71997	8.04362	7.60153	4.34739	5.75211	4.76273	7.55596
	BCLAF1 Average	-0.824761	8.78887
PSR03000368.hg.1	BHLHE40	-0.6593	14.9538	0.0155571		14.0337	14.9683	14.3633	14.4924	15.4108	14.4764	15.0365	16.3631	14.8845	14.8562	15.6186	14.942
PSR03000366.hg.1	BHLHE40	-0.889787	12.0962	0.00904692		10.8941	12.0501	11.482	11.4121	12.4447	11.6249	12.2904	13.7561	12.1417	11.8799	13.0735	12.105
JUC03000226.hg.1	BHLHE40	-0.801952	11.7902	0.0224511		10.9032	11.69	11.237	11.0365	12.3308	11.1379	11.9504	13.6014	11.5522	11.4102	12.8508	11.7821
PSR03000369.hg.1	BHLHE40	-0.760642	11.4868	0.0462427		10.8504	11.3234	11.1879	10.4822	12.2556	10.5391	11.8845	13.3885	11.6429	10.6097	12.5853	11.0918
PSR03000372.hg.1	BHLHE40	-0.615373	11.3117	0.0480064		10.5188	11.2015	10.7803	10.9255	11.7505	10.8474	11.3223	12.8829	10.8198	11.2308	12.1193	11.3411
PSR03000371.hg.1	BHLHE40	-0.835555	10.6979	0.0222414		9.93893	10.687	10.2962	9.8153	11.102	9.84104	11.3408	12.5082	10.5844	10.3669	11.4576	10.436
JUC03000223.hg.1	BHLHE40	-0.92652	10.5838	0.0257425		9.86882	10.8813	9.15488	9.80232	10.917	10.0986	10.0771	12.7005	10.9588	10.2583	11.8208	10.4667
PSR03000365.hg.1	BHLHE40	-0.97255	10.5812	0.0152188		9.78906	10.3223	9.75925	9.73318	10.9861	9.97986	10.8492	12.5573	10.5635	10.1966	11.7803	10.4581
JUC03000225.hg.1	BHLHE40	-1.06192	7.7177	0.0158594		7.00581	7.48371	5.97237	7.44965	7.8778	7.33113	7.91985	9.87067	7.2928	8.2996	8.33544	7.77361
PSR03000362.hg.1	BHLHE40	-0.815463	7.56865	0.00489909		7.20784	7.64171	6.49472	7.07817	7.10558	7.43749	7.46479	9.09558	7.23339	8.17284	7.88933	8.00236
	BHLHE40 Average	-0.833906	10.8788
JUC01000803.hg.1	CAMTA1	-0.719238	8.17371	0.523917		8.28498	9.60444	4.67818	9.30448	5.23774	9.77473	9.29875	10.5891	9.78786	6.51326	4.84971	10.1613
JUC01000799.hg.1	CAMTA1	-0.940171	5.96133	0.0209083		4.87448	5.33726	5.78181	5.63541	5.9072	5.41127	5.47272	7.68921	6.4139	6.3321	6.61016	6.07037
JUC01000802.hg.1	CAMTA1	-1.00758	5.70038	0.0835535		6.25708	5.4065	4.91701	5.36721	5.07834	4.15339	5.76999	7.31503	7.66476	5.86019	5.69745	4.91758
	CAMTA1 Average	-0.888995	6.6118
JUC01018089.hg.1	CASZ1	-0.527496	7.54712	0.140789		6.85638	7.71077	7.99776	7.57804	6.98087	6.57643	7.78113	8.57443	7.7637	7.00133	7.97673	7.76792
PSR01033757.hg.1	CASZ1	-0.788948	6.86237	0.0547872		5.70988	7.19053	6.45045	6.65593	5.70038	7.10023	5.94514	8.82593	7.96694	7.38398	6.71033	6.70875
PSR01033761.hg.1	CASZ1	-0.885481	6.75065	0.0132358		6.25561	6.68973	6.20379	6.64033	6.125	5.93301	6.61471	8.31775	7.50412	6.71791	7.09568	6.91018
PSR01033759.hg.1	CASZ1	-0.649914	6.44723	0.114289		6.08907	6.57626	5.88854	6.24441	5.97123	5.96414	6.04056	8.24718	7.65342	6.33829	6.17966	6.17403
JUC01018095.hg.1	CASZ1	-0.545004	6.37135	0.187173		6.28386	6.78428	5.16256	6.51919	6.17435	5.66886	5.81758	7.87155	7.11965	6.80362	6.05595	6.19476
PSR01033758.hg.1	CASZ1	-0.543531	6.04269	0.0983393		5.44811	5.9064	5.85965	5.58203	5.75314	6.0762	5.60597	7.58301	6.85809	5.86739	5.78812	6.18413
JUC01018091.hg.1	CASZ1	-0.583874	5.93012	0.197653		5.55276	6.20162	5.17978	5.6838	4.98448	6.22668	5.17459	6.28715	7.08827	5.93427	6.66536	6.18274
JUC01018087.hg.1	CASZ1	-0.710502	5.68383	0.081607		5.23152	5.43007	5.51701	5.79872	4.93463	5.05953	6.5821	6.85275	6.62488	5.06928	5.53825	5.56723
PSR01033735.hg.1	CASZ1	-0.644337	5.57073	0.0328572		5.13698	5.23923	5.44544	5.3335	5.15121	5.18505	4.87804	6.3735	5.73365	6.30279	6.20424	5.8652
JUC01018102.hg.1	CASZ1	-0.748135	5.04922	0.127771		4.33569	4.87249	4.28538	5.37917	4.46693	4.71126	4.27884	6.98583	6.04891	5.03838	5.2885	4.89927
	CASZ1 Average	-0.662722	6.22553
JUC16009189.hg.1	CCDC79	-0.661346	7.18921	0.427103		5.34108	6.96468	8.85845	6.00997	8.35105	5.62601	9.48712	7.28177	8.03012	7.10585	7.36351	5.85094
JUC16009181.hg.1	CCDC79	-1.64468	6.39745	0.128741		5.10221	6.4779	5.10882	8.05864	5.70791	2.99517	7.17837	9.90624	5.67658	7.6657	5.02119	7.87064
JUC16009187.hg.1	CCDC79	-0.509577	6.07901	0.0481084		5.10221	5.14997	6.40848	5.37528	6.09802	6.81138	5.71589	6.19266	6.1515	6.34317	6.40187	7.19771
	CCDC79 Average	-0.938534	6.55522
PSR19008281.hg.1	CIC	-0.600103	10.2927	0.034782		10.3225	10.3162	10.2285	9.99509	9.3248	9.76903	10.4205	11.0593	10.6693	10.1483	10.8219	10.4375
JUC19004941.hg.1	CIC	-0.640481	9.98437	0.112579		10.3749	9.89866	9.6223	10.0751	8.69288	9.32098	9.69095	10.5983	10.8614	10.1525	10.2136	10.311
JUC19004945.hg.1	CIC	-0.528728	9.1014	0.0512286		9.43942	8.98885	9.10709	8.53468	8.28811	8.66405	9.0946	10.1132	9.84443	8.80297	9.03462	9.30476
JUC19004939.hg.1	CIC	-0.511217	9.05011	0.0796159		9.33401	9.56371	8.16062	9.19294	7.63106	8.88469	8.99241	9.92465	9.34009	9.39427	8.71694	9.46597
JUC19004944.hg.1	CIC	-0.53436	6.82145	0.200716		7.61692	6.85803	6.62784	6.19409	5.55916	6.46958	7.41122	6.97934	7.09424	6.45075	7.84897	6.74727
JUC19004942.hg.1	CIC	-0.525587	6.75592	0.244494		6.28037	6.53001	5.40173	7.1006	6.64168	7.00439	7.52715	7.03908	7.38078	7.2174	6.75991	6.18799
	CIC Average	-0.556746	8.66767
PSR04016585.hg.1	CLOCK	-0.914886	8.19275	0.155308		6.69931	8.87649	4.68236	10.2704	7.63828	8.24505	6.74004	10.1531	7.74103	9.58254	7.86129	9.82314
JUC04008824.hg.1	CLOCK	-0.508953	8.10585	0.364691		7.31364	8.88692	7.91303	8.23781	6.94407	7.81275	5.45425	9.21631	8.78209	9.55614	8.61511	8.53804
PSR04016571.hg.1	CLOCK	-0.562188	7.99485	0.00394141		7.64797	8.19546	7.15954	7.85027	8.13022	7.2991	8.06136	8.54801	8.11071	8.08953	8.90077	7.9453
	CLOCK Average	-0.662009	8.09782
PSR07002805.hg.1	CREB5	-1.48055	10.1992	2.32122e-06		7.98207	10.1324	10.562	9.24209	9.58485	9.25006	9.47479	11.875	11.9942	10.7062	11.0618	10.5247
PSR07002802.hg.1	CREB5	-1.02261	8.4562	0.053545		6.51861	8.57374	8.94439	7.71874	8.65029	7.26361	6.31699	10.5919	11.2747	8.39187	8.87543	8.35421
PSR07002785.hg.1	CREB5	-0.58122	7.47775	0.0851749		7.67039	7.49568	6.80736	7.29033	6.73438	7.12471	8.2163	8.62283	7.50087	7.37872	8.15803	6.73342
PSR07002806.hg.1	CREB5	-1.18697	7.35266	0.00899384		4.92402	7.68924	7.15735	6.97408	7.3314	6.47897	5.45999	9.4715	9.25851	8.14059	7.5993	7.74702
PSR07002808.hg.1	CREB5	-0.850196	6.72411	0.0441617		4.84727	6.76434	7.01982	6.52664	6.16063	6.47536	5.35166	8.58451	8.88204	6.67787	6.64585	6.75331
PSR07002804.hg.1	CREB5	-1.05717	6.53579	0.0333155		4.27294	6.59053	6.91532	5.91767	6.74285	5.60394	5.26386	8.78205	8.50465	6.30639	6.46863	7.06069
PSR07002792.hg.1	CREB5	-0.715699	6.53354	0.034699		5.41949	6.57619	6.56648	6.25736	6.43049	5.80413	6.32377	8.18632	7.19088	6.72785	6.19262	6.72689
JUC07001339.hg.1	CREB5	-1.09801	5.69528	0.0352028		4.80926	5.43194	5.04641	5.58373	4.31193	5.69434	5.19205	7.59848	6.47931	5.89215	6.46379	5.83991
PSR07002790.hg.1	CREB5	-0.716587	5.67065	0.0587494		4.73057	5.52254	5.55454	5.043	5.24755	5.77597	5.60309	7.14318	6.69759	5.41759	6.02237	5.28986
PSR07002773.hg.1	CREB5	-0.642344	5.35348	0.175238		4.72993	4.63667	4.35889	5.59887	5.32253	5.54696	5.4522	7.12706	5.14349	5.54139	5.49869	5.28507
	CREB5 Average	-0.935136	6.99987
JUC10001502.hg.1	CREM	-0.671023	10.5994	0.0378661		9.72625	11.4654	9.26526	10.7325	9.76681	10.6272	10.5914	13.0703	10.2439	10.818	9.93966	10.9462
PSR10002759.hg.1	CREM	-0.845738	9.46158	0.0228078		8.79489	9.80615	8.90048	8.73961	9.72402	8.26714	9.3519	11.4776	8.82302	10.033	10.2094	9.41176
PSR10002695.hg.1	CREM	-0.505296	7.63067	0.0778343		7.44478	8.37598	6.21469	7.36503	7.49479	7.37284	7.13127	8.95302	7.10968	7.31991	8.5587	8.22732
PSR10002763.hg.1	CREM	-0.700801	7.05207	0.237473		6.2271	6.95561	6.00932	6.51066	7.85238	6.65494	7.08846	9.32318	6.85076	7.01079	6.29806	7.84357
PSR10002760.hg.1	CREM	-1.31816	6.66185	0.0167531		5.05846	7.6147	6.41258	6.21896	4.86676	5.84514	7.06235	8.45183	7.2677	6.18277	7.25042	7.71049
PSR10002714.hg.1	CREM	-0.767634	6.21911	0.0553219		6.25988	6.6742	4.4873	6.30782	5.13023	6.15232	6.01643	7.87391	6.27416	6.74492	6.33981	6.36832
	CREM Average	-0.801442	7.93745
JUC07004724.hg.1	CUX1	-0.847508	12.0454	0.337822		12.451	12.8531	8.06152	13.6039	9.61889	13.1416	10.9879	13.2138	11.7361	13.2411	12.3728	13.2633
JUC07004697.hg.1	CUX1	-0.630351	10.5731	0.0751723		11.59	9.76246	8.54957	10.3157	11.3094	10.0203	11.7049	10.856	10.0226	9.96197	12.3506	10.4334
JUC07004726.hg.1	CUX1	-0.62351	10.5253	0.0830746		11.5804	9.93623	8.26927	10.0648	11.2816	10.1492	11.5334	10.5279	9.94373	10.5257	12.4824	10.0094
JUC07004700.hg.1	CUX1	-0.6077	9.79434	0.0790088		11.8399	9.49723	8.94606	7.86556	11.1302	7.66391	11.3563	9.56863	9.99008	8.59107	12.3935	8.68949
PSR07010126.hg.1	CUX1	-0.914519	6.3108	0.12424		5.24431	8.31787	5.0248	5.34006	5.93369	5.26048	6.25989	6.96804	6.69312	6.19517	8.11998	6.37213
	CUX1 Average	-0.724718	9.8498
PSR08007137.hg.1	E2F5	-0.592602	8.43525	0.297212		7.60606	5.19445	9.00026	8.74921	9.03067	9.25307	8.34535	8.11801	8.81633	9.01633	9.51661	8.57669
PSR08007146.hg.1	E2F5	-0.527733	7.62923	0.269747		7.77633	5.30405	7.71752	7.94537	7.48468	7.96425	7.02801	7.50555	8.20281	7.95432	8.6914	7.9765
JUC08003557.hg.1	E2F5	-0.943082	7.52308	0.339843		5.23527	5.84784	6.49302	7.0567	7.46668	10.2097	6.95325	8.57867	8.62045	8.27206	8.70622	6.83708
PSR08007149.hg.1	E2F5	-0.659507	7.40945	0.142291		7.42326	5.37627	7.57355	7.29314	7.52274	7.28925	7.43741	7.88342	8.16784	7.63563	7.90848	7.40247
PSR08007140.hg.1	E2F5	-1.0917	6.52838	0.0904929		5.76582	3.98836	6.13688	6.63494	5.64388	7.72528	6.59796	7.11217	6.92819	7.19106	7.5213	7.09466
JUC08003554.hg.1	E2F5	-0.563069	6.16751	0.0994976		5.71199	5.16072	6.52141	6.18417	5.85909	5.87848	7.17604	6.18097	6.12223	6.14319	6.52004	6.5518
PSR08007148.hg.1	E2F5	-0.856102	5.28593	0.169165		3.82255	3.96705	5.72393	6.03981	4.02498	5.56895	5.96149	5.62302	5.23321	5.2419	6.13616	6.08809
	E2F5 Average	-0.747685	6.99698
PSR05027733.hg.1	EBF1	-1.08323	10.6056	0.0136728		8.70958	12.8713	9.88361	10.0901	8.39645	10.4332	9.85241	13.8978	10.9646	10.7481	10.7555	10.6651
PSR05027734.hg.1	EBF1	-1.00701	10.5374	0.0204646		8.77496	12.8645	9.86906	9.99887	8.25946	10.4367	10.2752	13.8492	10.4341	10.6192	10.4622	10.6057
PSR05027738.hg.1	EBF1	-0.821152	10.5297	0.0281126		8.14122	13.198	10.1288	10.3258	8.31788	10.6033	8.8242	14.2101	10.8592	10.7497	10.317	10.6817
PSR05027743.hg.1	EBF1	-0.68875	10.386	0.029797		9.08841	12.4589	10.094	10.0597	8.45116	10.0976	9.85027	13.5302	10.5632	10.3077	10.0028	10.1281
JUC05014132.hg.1	EBF1	-0.660777	10.0033	0.107292		8.10947	12.5574	9.7831	9.77566	7.65991	10.1517	8.40278	13.5472	10.2874	10.0729	9.79451	9.8972
JUC05014150.hg.1	EBF1	-0.675462	9.78635	0.0787682		8.12015	12.2581	9.32211	9.87133	7.32468	9.79538	8.80806	13.1536	10.1492	9.79924	9.21214	9.6222
PSR05027737.hg.1	EBF1	-0.501424	9.39744	0.0539515		8.08948	11.4345	9.15552	8.85632	7.98641	9.35813	8.50418	12.3947	9.38509	9.32883	9.12436	9.15169
PSR05027721.hg.1	EBF1	-0.63308	9.10728	0.0138373		7.15349	11.6566	7.59756	9.25843	7.51128	9.5671	7.55029	12.5281	8.4378	9.89642	8.62647	9.50382
JUC05014152.hg.1	EBF1	-1.15276	9.03211	0.00920913		7.25123	9.57246	9.32079	8.50959	7.041	9.03929	7.60188	11.3662	10.2419	9.36654	9.21654	9.85794
JUC05014123.hg.1	EBF1	-1.05236	9.01089	0.0402599		7.73343	11.0677	7.67262	8.98234	6.41264	9.03954	8.19961	12.234	9.94656	9.09118	8.46539	9.28567
PSR05027730.hg.1	EBF1	-0.741344	8.93177	0.00308579		7.25176	10.8938	8.57836	8.26245	7.73461	8.64558	8.09096	11.9479	9.50704	8.41392	8.68103	9.1738
JUC05014143.hg.1	EBF1	-1.151	8.62049	0.0321737		6.22196	10.7257	8.66712	8.3582	6.3111	7.98589	6.87979	12.2936	9.80294	8.58824	9.15431	8.45708
JUC05014131.hg.1	EBF1	-0.755861	8.4951	0.0754474		6.88189	10.7952	7.44243	8.65293	6.15194	8.77862	6.58556	11.8145	9.15351	8.87192	7.7922	9.02054
PSR05027745.hg.1	EBF1	-0.857284	8.15887	0.0218429		6.85227	10.5401	7.60961	7.39839	6.09549	7.88546	7.09454	11.239	8.39168	8.35997	8.14554	8.29436
JUC05014147.hg.1	EBF1	-0.764425	8.09726	0.0285664		6.31171	9.9866	7.33412	8.19604	6.27423	8.18756	6.82354	11.2431	8.96322	8.18598	6.57204	9.08897
JUC05014137.hg.1	EBF1	-0.655978	7.8796	0.106098		6.32115	10.0235	8.26033	7.51121	6.27858	6.91494	7.50249	11.0346	7.82743	7.43127	8.02129	7.42844
JUC05014125.hg.1	EBF1	-0.51998	7.72439	0.10773		5.81164	9.52108	7.57843	7.41199	6.96138	7.50192	7.24208	10.2471	7.56114	7.36721	8.03949	7.44928
PSR05027728.hg.1	EBF1	-0.62952	6.99273	0.0828104		5.26875	8.36373	7.10466	6.89487	5.80289	6.63295	5.35907	10.2785	7.73359	6.76695	6.54615	7.16066
PSR05027746.hg.1	EBF1	-0.731049	6.94073	0.0149003		5.77962	8.91824	6.77723	6.30395	5.23031	6.44188	6.3643	10.2335	7.40976	6.90065	6.49073	6.4386
JUC05014149.hg.1	EBF1	-0.761906	6.87672	0.0941951		4.75817	7.38929	6.16527	7.29417	5.95706	7.41061	6.86609	8.5997	7.35075	7.51675	6.19867	7.01406
PSR05027749.hg.1	EBF1	-0.957787	6.81321	0.058381		5.0519	9.32287	4.65103	7.09783	4.88757	6.99473	4.46016	10.8247	6.95497	8.14236	5.6215	7.74896
PSR05027729.hg.1	EBF1	-0.59241	6.54241	0.0617682		4.99456	8.453	6.27986	6.16882	5.09123	6.48975	5.44095	10.1008	6.88363	6.09419	5.88718	6.62491
PSR05027732.hg.1	EBF1	-0.60646	6.39676	0.080039		4.89345	8.34184	5.70325	6.46526	4.54774	6.60962	5.28757	9.86127	6.66733	6.12355	5.5395	6.72069
PSR05027748.hg.1	EBF1	-1.08307	6.22492	0.0194852		4.85868	8.47914	6.14825	6.02178	3.82784	4.7646	5.666	10.001	6.78073	5.91126	5.46306	6.77673
PSR05027727.hg.1	EBF1	-0.747628	6.2173	0.0595357		4.10826	7.66264	6.26747	5.99697	5.23457	5.791	5.9185	8.77675	6.92487	5.82333	6.33784	5.76539
JUC05014151.hg.1	EBF1	-1.49639	6.13536	0.355453		4.85868	7.21425	2.78432	4.0781	5.56467	7.82298	1.66031	11.0434	9.09726	6.47236	7.35138	5.67658
PSR05027752.hg.1	EBF1	-0.666849	5.60159	0.00202032		4.53536	6.96331	4.68821	5.70225	4.13586	5.58399	5.6665	7.49491	5.42019	5.99379	4.73536	6.29933
	EBF1 Average	-0.814628	8.18686
JUC10009784.hg.1	EGR2	-1.26953	7.95306	0.107856		7.30602	5.62304	6.85583	8.3039	7.97665	7.84434	11.1197	8.23793	7.64571	8.13513	8.02129	8.36721
PSR10016747.hg.1	EGR2	-1.28573	7.85603	0.189392		8.25009	3.92155	5.9824	7.79432	9.24705	8.08355	11.857	7.6508	7.59521	7.97148	7.87582	8.04309
PSR10016755.hg.1	EGR2	-0.733114	5.82726	0.211903		5.75411	4.18138	4.87183	5.63733	6.50642	5.81314	8.46565	6.00165	5.2604	5.10912	6.56122	5.76486
	EGR2 Average	-1.09613	7.21212
PSR08013293.hg.1	EGR3	-1.24242	6.51968	0.198157		5.80114	3.56756	6.03189	5.61368	8.80484	5.57168	8.436	7.92319	7.52877	5.98045	7.38182	5.59507
PSR08013301.hg.1	EGR3	-0.510261	6.14231	0.395837		5.46528	4.90337	5.62037	5.621	7.78738	5.92569	7.46313	6.79657	6.59415	5.58888	6.38595	5.55597
JUC08006895.hg.1	EGR3	-1.31714	5.0672	0.151069		4.3827	4.25246	4.05683	3.51922	6.72299	3.5176	7.56702	6.70695	6.50679	4.37045	4.60445	4.59899
	EGR3 Average	-1.02327	5.90973
JUC04011615.hg.1	ELF2	-0.641388	9.00497	0.0757364		8.13627	9.94259	6.98123	9.55696	8.19169	9.29691	9.92821	9.92848	7.04584	10.0598	9.35685	9.63479
JUC04011623.hg.1	ELF2	-0.723398	8.73644	0.0269936		8.61874	8.78562	8.2713	8.95423	7.34249	8.27607	8.6955	9.32984	9.34461	9.26768	9.01149	8.93971
JUC04011612.hg.1	ELF2	-1.75621	5.64709	0.349302		4.32132	4.42129	5.6285	4.42362	5.34345	4.47574	13.4983	8.73286	4.5974	3.79973	4.33908	4.18381
	ELF2 Average	-1.04033	7.79617
PSR14014666.hg.1	ELMSAN1	-0.567627	13.1784	0.0182106		13.279	13.34	12.4992	12.5098	13.3114	12.4278	13.4551	13.894	13.1118	12.9349	14.635	12.7422
PSR14014640.hg.1	ELMSAN1	-0.60291	11.6809	0.00583296		11.8321	11.6325	11.0855	11.0464	11.8577	10.8227	12.2697	12.4253	11.3951	11.3722	12.998	11.4341
PSR14014668.hg.1	ELMSAN1	-0.879838	9.00888	0.0136		9.13718	9.0394	8.38429	7.35792	10.2149	7.28015	9.36506	10.2002	8.82548	8.73173	11.836	7.73437
JUC14007415.hg.1	ELMSAN1	-0.952779	8.93452	0.00533889		8.95499	9.39352	8.49923	7.44687	8.46213	7.99205	9.63885	10.3642	8.71423	8.3885	10.1557	9.20391
PSR14014662.hg.1	ELMSAN1	-0.53394	8.66783	0.0731375		8.89359	8.24937	8.91636	7.71296	8.98629	7.64663	8.74325	8.97512	9.34666	7.90861	10.5371	8.09808
JUC14007421.hg.1	ELMSAN1	-0.767274	8.31241	0.159118		7.84678	8.70344	8.65264	7.64377	7.01254	7.71342	9.59802	9.18187	8.33294	7.84017	9.57202	7.65124
PSR14014667.hg.1	ELMSAN1	-0.645798	8.0439	0.0257141		8.08953	8.24647	7.33115	7.12901	8.5422	6.98762	8.39918	8.59159	8.28451	7.77355	10.0306	7.1213
PSR14014642.hg.1	ELMSAN1	-0.644305	7.94646	0.0282058		7.79371	8.50867	7.34577	6.5336	8.39336	7.17076	8.27095	9.58122	7.23856	7.55837	9.54314	7.41946
PSR14014647.hg.1	ELMSAN1	-0.807729	7.24295	0.0316505		6.91718	7.76027	6.28554	6.45468	6.90219	6.71467	7.31685	9.83112	6.71144	7.0687	7.92724	7.02556
JUC14007419.hg.1	ELMSAN1	-0.830525	6.50933	0.166557		6.79256	6.90212	6.55525	5.17065	5.25761	5.88624	6.67015	8.99373	5.72751	6.08923	7.68111	6.38586
PSR14014644.hg.1	ELMSAN1	-0.549782	6.44785	0.173417		6.16228	6.95546	6.26954	5.23367	6.12735	6.28947	6.7021	8.13039	5.77239	5.93019	7.83258	5.96881
PSR14014653.hg.1	ELMSAN1	-0.840422	5.85914	0.0283035		5.75577	6.252	5.36932	4.82864	5.01634	5.41151	5.5405	7.46956	5.82605	5.91242	6.75291	6.17468
JUC14007408.hg.1	ELMSAN1	-0.721923	5.66629	0.116945		6.70001	5.18919	5.52579	4.41443	6.3237	3.67883	5.63695	6.36049	6.87316	5.23159	6.91326	5.14802
	ELMSAN1 Average	-0.718835	8.26914
JUC21000837.hg.1	ETS2	-0.60775	10.3201	0.148688		10.5383	10.7508	9.38257	9.90849	9.54832	9.96879	9.92761	11.7444	11.3484	10.3724	10.3081	10.0428
JUC21000839.hg.1	ETS2	-0.765121	9.19114	0.027709		8.69786	10.5222	8.67304	8.82095	7.0417	9.09574	9.79674	11.722	9.13233	8.91322	8.61618	9.26178
JUC21000838.hg.1	ETS2	-0.637639	5.71234	0.279828		5.06924	5.56098	6.16111	6.03932	4.2092	5.32128	5.80605	7.15895	4.93238	5.52168	6.3915	6.37643
	ETS2 Average	-0.67017	8.40786
JUC17011524.hg.1	EZH1	-0.865405	10.02	0.158354		9.66376	10.0843	9.40472	9.59812	9.32815	9.44471	11.0183	9.94213	11.5502	8.90161	11.7178	9.5862
JUC17011541.hg.1	EZH1	-0.51192	7.72981	0.207892		7.45614	8.7605	6.31947	8.0638	5.9868	8.25638	7.16915	8.67963	7.59691	8.08084	7.86938	8.5187
JUC17011540.hg.1	EZH1	-0.965765	7.57851	0.114915		6.60222	8.36396	6.57787	7.8739	5.99691	7.1589	8.69025	8.34404	8.01242	7.6612	8.60848	7.05196
JUC17011534.hg.1	EZH1	-0.528644	6.56891	0.0984169		4.6691	7.58987	5.04681	7.45521	5.54407	7.52245	5.77196	7.34438	6.35639	7.65317	6.37173	7.50177
	EZH1 Average	-0.717934	7.97431
JUC14003020.hg.1	FOS	-0.840172	12.5724	0.0935176		12.9235	10.4199	10.1604	14.3731	10.8606	14.176	14.4474	11.6384	11.271	14.0172	12.822	13.7586
PSR14005879.hg.1	FOS	-0.528576	11.7919	0.265893		11.1735	9.82796	10.3252	13.8743	10.123	13.8419	13.0643	10.5037	10.5653	13.3183	11.6321	13.2536
PSR14005877.hg.1	FOS	-0.518595	10.6066	0.32419		10.5496	8.53092	9.4278	12.2549	8.72619	12.5945	12.2911	9.02078	9.98317	11.6166	10.6066	11.6772
PSR14005878.hg.1	FOS	-0.502686	9.2813	0.196367		9.13317	7.08654	7.70023	11.1005	7.88369	11.2756	10.5064	8.13234	7.89486	10.8631	9.1123	10.6868
JUC14003021.hg.1	FOS	-0.531792	8.15571	0.326818		8.34395	6.04977	6.89642	9.60807	7.2029	9.23777	10.7556	6.82115	6.75729	8.92803	8.52421	8.74337
	FOS Average	-0.584364	10.4816
PSR19009057.hg.1	FOSB	-1.29815	14.2917	0.0907654		14.1114	9.88517	15.1202	14.1622	14.4107	14.1665	16.305	13.7885	16.1288	14.1037	15.187	14.1319
PSR19009069.hg.1	FOSB	-1.82865	14.0308	0.123444		13.3965	8.05837	14.5951	14.1399	14.3195	14.1892	16.2117	14.4173	15.4042	14.3875	14.7274	14.5224
PSR19009052.hg.1	FOSB	-1.55219	12.6944	0.0859104		12.5922	7.51738	13.7742	12.173	13.1469	12.3058	15.034	12.3217	14.5668	12.5091	13.8339	12.5572
PSR19009065.hg.1	FOSB	-2.15981	11.5485	0.0339881		11.4313	6.57938	11.7417	10.5331	12.051	10.4754	14.5553	11.9467	13.6846	11.0382	13.2189	11.327
PSR19009067.hg.1	FOSB	-1.86077	11.5045	0.0417538		10.9614	6.6563	12.3043	10.665	12.0755	10.7821	14.2806	11.1807	13.7087	11.1119	12.9984	11.3288
PSR19009063.hg.1	FOSB	-1.49199	10.6755	0.022367		10.4406	7.47762	11.2338	9.47102	10.7765	10.1773	13.1954	10.2813	12.7515	10.2072	11.9311	10.1624
PSR19009060.hg.1	FOSB	-0.860425	10.2841	0.0366582		9.39959	9.30551	10.355	10.5997	8.9453	10.5185	11.4826	10.3881	11.2303	10.6835	9.90674	10.5948
JUC19005385.hg.1	FOSB	-2.18342	9.60489	0.0587802		8.94899	3.97798	10.5028	8.93738	10.2293	8.48262	13.2497	9.48849	11.9988	8.96636	11.0671	9.40919
PSR19009062.hg.1	FOSB	-1.72765	9.29155	0.0307349		8.7512	5.76342	9.24886	8.75093	9.89127	8.16069	11.7381	9.40986	11.3992	9.47987	9.97006	8.93516
JUC19005377.hg.1	FOSB	-2.3905	8.58657	0.0180795		8.35761	4.65985	7.91715	7.10935	9.30833	6.99565	12.1197	9.38674	10.8917	8.19875	9.70891	8.38509
JUC19005386.hg.1	FOSB	-2.72792	7.77754	0.0226763		6.80366	3.3421	7.34296	5.28426	9.42064	6.28785	11.2652	8.69038	11.0332	7.01091	9.90158	6.94778
JUC19005384.hg.1	FOSB	-2.18685	5.98508	0.00577247		5.19981	3.84354	5.06248	5.20474	5.62571	4.41367	8.66032	6.66076	8.39469	5.92746	7.09341	5.73442
JUC19005382.hg.1	FOSB	-0.649261	5.14689	0.0747121		4.86959	5.45339	4.16271	5.33992	4.25558	4.85237	5.57833	4.82762	5.42209	5.92275	4.86879	6.20956
	FOSB Average	-1.76289	10.1094
JUC11012342.hg.1	FOSL1	-1.02869	12.0055	0.154305		12.8583	8.32742	13.457	10.4517	13.3768	10.4759	12.6341	11.771	13.8662	11.8729	12.7325	12.2425
JUC11012341.hg.1	FOSL1	-0.914347	11.0046	0.125975		11.8281	8.45904	11.5463	10.0437	11.5687	9.83898	11.5034	11.1286	12.6452	11.2379	10.9344	11.3214
PSR11023388.hg.1	FOSL1	-0.886048	10.6214	0.060293		11.0544	8.16478	11.5698	9.31822	11.2839	9.6789	10.9703	10.4699	12.3475	10.5555	11.2324	10.8108
JUC11012344.hg.1	FOSL1	-0.881781	10.4691	0.1094		10.8631	8.02997	11.2203	9.60531	10.8538	9.59668	10.5773	10.5218	11.7807	11.1929	10.5258	10.8614
JUC11012340.hg.1	FOSL1	-0.924083	9.06103	0.0329672		9.62152	6.70296	9.97301	7.84352	9.64571	7.80718	9.95306	8.59605	10.8847	8.90328	9.43433	9.36697
PSR11023386.hg.1	FOSL1	-0.639273	8.76625	0.313248		9.49685	5.83474	9.89195	7.63496	9.83252	7.98863	8.53016	8.77698	10.1042	8.64025	9.33033	9.13334
PSR11023389.hg.1	FOSL1	-0.5752	8.29779	0.277224		9.01826	6.43725	8.83387	7.3089	8.80273	7.66012	7.92786	8.29026	9.61166	8.83919	8.27766	8.56571
PSR11023392.hg.1	FOSL1	-0.676925	7.65014	0.10349		8.65827	5.26532	8.56595	5.95022	8.97323	6.45709	8.59689	6.91588	10.0093	6.94287	8.52793	6.93876
PSR11023385.hg.1	FOSL1	-0.54585	7.4971	0.224922		8.49117	5.21954	8.15352	6.55608	8.27251	6.65226	8.02737	7.25246	8.97868	6.8741	7.7906	7.69697
PSR11023383.hg.1	FOSL1	-0.753324	6.23279	0.00599131		6.1356	4.84166	7.14973	4.77962	6.87196	5.3582	7.55086	5.09945	7.66528	5.77337	7.50798	6.05977
	FOSL1 Average	-0.782552	9.16057
JUC03013873.hg.1	FOXP1	-0.625574	10.6689	0.0439614		10.0269	11.8358	8.46401	11.2754	9.56762	10.9668	10.1516	12.4279	10.213	11.6557	9.97381	11.4679
PSR03028177.hg.1	FOXP1	-0.588982	10.6601	0.0527775		10.8424	11.6275	9.66584	10.1765	9.74568	10.1355	10.6719	11.9021	10.9445	10.3656	10.8043	11.0389
PSR03028197.hg.1	FOXP1	-0.664183	9.82224	0.268328		8.49039	11.6164	9.70945	9.26974	8.99859	8.85628	8.71581	10.1208	10.9223	9.65395	11.3701	10.1431
JUC03013896.hg.1	FOXP1	-0.575218	5.62622	0.184308		5.66627	5.43978	4.37725	5.81538	6.15788	4.5751	6.59597	5.31348	6.17299	6.08259	5.49484	5.8231
	FOXP1 Average	-0.613489	9.19435
PSR03031836.hg.1	GATA2	-0.536653	10.1224	0.0243546		10.8874	9.1552	10.2284	8.89904	10.742	9.21242	11.0985	9.35653	10.396	9.64322	11.9297	9.92045
JUC03015864.hg.1	GATA2	-0.529222	9.23829	0.102677		9.84153	8.23871	9.2576	8.36859	9.45344	8.68219	10.0791	8.10881	9.6914	8.93367	11.22	8.98437
PSR03031833.hg.1	GATA2	-0.545061	7.37215	0.0960724		7.96788	6.47485	7.09223	6.60456	7.56344	6.89476	8.20798	6.28004	7.49314	7.15805	9.31926	7.40963
PSR03031834.hg.1	GATA2	-0.67717	5.74725	0.128189		6.34565	5.2627	5.12683	5.18718	5.90614	4.62347	5.89709	5.23109	6.42333	5.3184	7.73313	5.91195
	GATA2 Average	-0.572027	8.12003
PSR18001044.hg.1	GATA6	-0.968373	7.52884	0.0212905		8.38979	5.56228	7.1856	6.75128	7.66293	6.71603	8.84941	6.21432	8.04417	7.0063	9.8634	8.10055
JUC18000701.hg.1	GATA6	-0.566359	7.07625	0.0461208		8.39264	5.3652	6.11564	7.04494	7.35184	6.48818	8.49551	5.97913	6.73187	6.98326	8.78627	7.18055
PSR18001043.hg.1	GATA6	-1.31909	5.84157	0.0208547		6.02708	3.68731	4.65658	6.12901	5.57123	5.02091	6.32691	5.04153	6.33919	6.1459	7.84241	7.31074
PSR18001042.hg.1	GATA6	-0.645476	5.60597	5.19633e-05		6.37577	4.07804	5.08831	4.72609	6.45353	4.97764	7.06818	4.93838	5.69247	5.30375	7.0936	5.47585
PSR18001045.hg.1	GATA6	-0.567417	5.2556	0.0222367		5.3863	5.00045	4.78985	4.87822	4.82556	4.95095	6.52507	4.89867	5.43191	5.37462	5.67971	5.32586
	GATA6 Average	-0.813344	6.26164
JUC02006353.hg.1	GLI2	-0.55109	11.2248	0.0917709		10.7398	11.9189	9.77232	11.7738	10.3138	11.1771	11.2991	12.1947	11.5455	11.686	10.8982	11.3787
PSR02011999.hg.1	GLI2	-0.631274	6.79765	0.0667978		7.46366	6.86594	5.15655	6.63848	7.08337	5.68408	8.36839	8.41908	5.94599	6.22678	7.32793	6.39155
JUC02006358.hg.1	GLI2	-0.578051	5.38284	0.0166874		5.45897	4.67432	5.21361	4.91776	5.52903	4.76918	5.78465	5.84558	5.49465	5.20931	5.922	5.775
	GLI2 Average	-0.586805	7.80177
PSR09025695.hg.1	GLIS3	-0.786623	8.85406	0.0123624		6.94404	9.63655	8.15933	9.01726	8.33927	8.66803	8.68948	10.0249	8.59489	9.54147	9.15842	9.47509
PSR09025696.hg.1	GLIS3	-0.874652	8.25606	3.09436e-05		6.81197	8.92592	7.26448	7.87427	7.82116	8.21461	7.84286	9.67427	8.01243	8.81111	8.87522	8.94443
PSR09025697.hg.1	GLIS3	-0.556939	6.56553	0.053865		5.21753	6.9293	6.25632	6.4558	6.49056	6.37284	6.04949	7.90912	6.72931	6.1518	7.64241	6.58186
PSR09025701.hg.1	GLIS3	-0.520774	5.26253	0.0163894		4.58756	5.52581	5.44656	4.56542	5.20513	4.68239	5.00046	5.66465	6.16918	4.76805	6.31399	5.22119
PSR09011705.hg.1	GLIS3	-0.664555	10.599	0.00678365		9.34603	11.5181	9.67987	10.3351	10.0453	10.6759	9.80328	11.9349	10.6278	10.7944	11.3314	11.0958
JUC09006321.hg.1	GLIS3	-0.66153	10.1242	0.0696587		8.96897	11.0435	9.26495	9.71963	9.43243	10.3311	9.34396	10.9351	10.1707	10.1302	11.3727	10.7771
JUC09006330.hg.1	GLIS3	-0.721436	9.98143	0.0565906		9.35886	10.4378	9.54241	9.47747	9.2541	9.65363	10.146	10.9145	9.96612	9.71453	11.3812	9.93056
PSR09011704.hg.1	GLIS3	-0.823935	9.66108	0.0240386		8.26131	10.6027	9.02462	8.94365	9.24098	9.42139	9.64121	10.8028	9.72386	9.27622	11.04	9.95412
PSR09011724.hg.1	GLIS3	-0.517828	9.55197	0.0615434		7.81562	10.6732	9.28683	9.08576	9.42456	9.47234	9.0472	10.5299	9.68468	9.41328	10.4984	9.69186
PSR09011694.hg.1	GLIS3	-0.623332	9.29107	0.0196673		8.21364	10.2597	8.25879	9.35131	8.46374	9.32924	8.63772	10.5844	9.10926	9.61816	9.90855	9.75831
PSR09011701.hg.1	GLIS3	-0.600271	9.10261	0.0382189		7.60933	10.0114	8.24987	8.90048	8.78401	9.25971	8.09536	10.4077	9.08499	8.98488	10.3274	9.51608
PSR09011725.hg.1	GLIS3	-0.657132	9.02901	0.278977		6.73776	11.1327	7.91078	8.65062	8.73031	9.04054	7.58721	9.52896	9.64402	9.20665	10.9028	9.27583
PSR09011717.hg.1	GLIS3	-0.679458	8.99421	0.0116351		7.52158	9.7568	8.91624	8.75304	8.50374	8.47551	8.48366	10.039	9.65364	9.00656	9.86085	8.95994
PSR09011708.hg.1	GLIS3	-0.705969	8.92802	0.00133231		7.88431	9.49709	8.10197	8.73623	8.71303	8.51761	8.53819	10.0627	8.61019	9.49922	9.93134	9.04439
PSR09011716.hg.1	GLIS3	-0.591719	8.8069	0.072297		7.66319	9.42963	8.45178	8.52998	8.26477	8.72686	8.27073	9.88415	8.93904	8.58633	10.0825	8.85381
PSR09011693.hg.1	GLIS3	-0.730527	8.64562	0.00564449		7.16339	9.29144	8.00197	8.24102	8.20124	8.78309	8.57536	9.77825	8.58755	8.96808	9.06795	9.08812
PSR09025698.hg.1	GLIS3	-0.520821	8.61189	0.0801365		7.61757	9.13067	8.12707	8.42649	8.55028	8.25678	7.97112	9.64051	8.69725	8.25893	10.1351	8.53088
PSR09011718.hg.1	GLIS3	-0.518029	8.58957	0.0188207		7.29015	9.32414	8.80429	7.90931	8.77642	7.87905	8.02623	9.36091	9.41559	8.09236	9.83012	8.36634
PSR09011707.hg.1	GLIS3	-0.793862	8.25221	0.0126473		6.97384	9.25257	6.89468	8.01628	7.53998	8.45435	7.4633	9.97102	7.44225	8.79611	9.34174	8.88045
JUC09006326.hg.1	GLIS3	-0.512987	8.23492	0.0346003		6.52564	8.62201	7.68642	8.02925	8.40958	8.59767	7.33009	9.72354	8.1413	8.10041	9.086	8.56717
PSR09011700.hg.1	GLIS3	-0.788336	7.09263	0.0149471		5.21576	7.77147	6.23824	6.82537	6.91473	7.22521	6.83339	8.22204	7.30804	7.26332	7.88936	7.40463
JUC09006323.hg.1	GLIS3	-0.585958	6.79325	0.0386795		4.96505	7.45949	6.48344	6.53643	5.95703	7.60017	6.26846	7.78056	6.62354	6.83862	7.14281	7.86337
JUC09006335.hg.1	GLIS3	-0.507906	5.88618	0.0420993		5.66048	5.68809	4.60448	5.14427	6.25947	6.43655	5.92288	7.03314	5.07277	5.82075	6.39411	6.59712
PSR09011710.hg.1	GLIS3	-0.518092	5.12555	0.524153		4.11973	7.27555	4.80224	4.06134	3.77586	5.16429	5.0649	4.38226	5.56529	5.51029	6.38355	5.40128
	GLIS3 Average	-0.644278	8.34331
PSR08017393.hg.1	HEY1	-1.10131	16.1917	0.00327566		15.33	17.3647	15.1243	14.8361	16.3264	14.8648	16.906	18.0209	16.0148	15.5496	18.2274	15.7354
PSR08017394.hg.1	HEY1	-1.39039	14.2565	0.00287176		12.9185	15.6377	12.9545	12.6792	14.4788	12.6991	14.9419	16.5483	14.3247	13.6311	16.7624	13.5015
PSR08017398.hg.1	HEY1	-1.44998	13.5982	0.003081		12.7507	14.5077	12.8793	11.2043	14.4095	11.4877	14.9115	15.6372	14.1069	11.9519	16.8033	12.5283
PSR08017396.hg.1	HEY1	-1.4276	12.8816	0.00484107		11.9082	14.2258	11.5458	11.2901	12.7629	11.274	13.4238	15.4375	12.8358	12.2321	15.5788	12.0644
PSR08017402.hg.1	HEY1	-1.55089	12.4964	0.00170445		11.4072	13.3615	11.3624	10.436	13.4574	10.3013	13.378	14.7754	12.8478	11.3351	16.0051	11.2897
PSR08017407.hg.1	HEY1	-1.76398	11.9462	0.000687328		10.9332	12.7214	10.475	9.75916	12.9442	9.55243	12.9973	14.4859	12.2904	10.8057	15.6007	10.7893
PSR08017397.hg.1	HEY1	-1.58933	11.4356	0.00866089		10.6611	12.0203	10.576	9.30291	12.1271	9.15827	12.9917	13.8785	11.9409	9.4804	14.8889	10.2013
PSR08017395.hg.1	HEY1	-1.48149	11.0107	0.00363952		10.0728	12.2674	9.65719	9.14462	11.1489	9.32865	11.9718	13.856	10.7622	9.99056	13.7797	10.1483
PSR08017409.hg.1	HEY1	-1.60731	10.6244	0.00558597		9.6016	11.1135	9.49494	8.27407	11.9443	8.49619	11.2021	12.7865	10.7818	9.17336	15.1561	9.46875
JUC08008913.hg.1	HEY1	-1.87942	9.69198	0.00895019		7.91439	10.644	7.47179	8.47964	9.49222	8.51156	9.74249	12.5555	10.4243	9.58427	12.7107	8.77293
JUC08008916.hg.1	HEY1	-1.95748	8.68226	0.00730197		7.1868	10.0098	6.77467	6.82947	8.52158	6.89878	8.35504	12.1044	9.36249	8.10953	12.2965	7.73796
PSR08017403.hg.1	HEY1	-1.42053	8.30488	0.000442771		5.62489	7.61121	7.24261	6.52665	12.2528	6.3096	6.93611	8.92643	8.19833	7.82757	14.4796	7.7228
JUC08008919.hg.1	HEY1	-2.07082	7.81527	0.00419063		6.18461	8.68286	5.49587	6.47716	7.9978	5.84087	8.47051	10.5773	7.86517	7.03283	11.6676	7.49068
JUC08008914.hg.1	HEY1	-1.80835	7.75728	0.0027136		7.19138	8.38885	5.83621	6.19783	8.14728	5.3571	8.26135	9.79725	8.35071	7.51165	11.245	6.80281
PSR08017412.hg.1	HEY1	-1.16754	7.43007	0.0499827		6.63041	8.01433	6.25006	6.44593	7.63825	6.09885	7.47996	9.39253	6.93044	6.56869	10.9234	6.78806
PSR08017410.hg.1	HEY1	-1.05489	7.05228	0.0981866		4.74344	6.69541	5.57706	5.40983	10.4788	6.24447	6.19439	7.32199	6.45891	5.53512	13.8657	6.10221
JUC08008917.hg.1	HEY1	-1.73061	6.67494	0.0429108		6.02387	8.04958	5.56158	4.82067	5.21362	5.18853	7.19168	9.71071	6.63126	6.07567	10.0421	5.59008
PSR08017408.hg.1	HEY1	-0.717645	6.64176	0.104094		5.16025	6.13409	5.32538	5.41013	10.2759	5.3919	5.42009	6.67843	5.19116	6.13841	12.6985	5.87687
PSR08017404.hg.1	HEY1	-1.22438	6.08754	0.0145912		4.39896	5.10713	5.09246	4.30688	9.53578	4.41087	5.12672	6.43778	5.54017	5.57693	12.2865	5.2303
PSR08017400.hg.1	HEY1	-0.627607	5.33971	0.151858		4.20781	4.46936	4.53677	4.05925	8.73922	4.14301	3.92746	5.44931	4.45835	4.36944	10.9761	4.74045
	HEY1 Average	-1.45108	9.79597
JUC06005350.hg.1	HEY2	-1.19484	9.97074	0.0123584		14.9163	9.31867	5.80235	7.22967	12.1221	6.85082	14.9411	11.2723	7.38011	8.50898	12.6435	8.66296
PSR06011205.hg.1	HEY2	-0.908862	7.70001	0.08462		11.8191	6.55322	5.5465	4.81372	9.31563	5.42527	12.5925	8.60139	5.01143	6.89234	9.44577	6.38322
PSR06011206.hg.1	HEY2	-0.646655	6.8817	0.0324756		10.5289	5.60361	5.63077	5.43257	7.20125	4.95308	11.6646	6.77832	5.39849	5.7065	7.97501	5.70721
PSR06011204.hg.1	HEY2	-0.79942	6.82119	0.114656		10.3969	5.22823	5.60248	4.66583	8.39489	4.24058	11.2074	7.77888	5.07192	5.48667	8.56352	5.21705
JUC06005354.hg.1	HEY2	-0.878256	6.54771	0.062423		9.94785	5.72612	5.1605	3.72642	8.08277	4.00783	11.008	6.94085	4.35304	5.42839	8.72844	5.46233
JUC06005352.hg.1	HEY2	-1.01578	6.18558	0.03143		11.0211	4.791	3.37446	3.42846	7.71758	3.73353	11.3726	7.05919	3.76634	5.31332	8.20374	4.44566
PSR06011203.hg.1	HEY2	-0.694487	5.4004	0.0208149		8.82876	4.58052	4.30038	3.33716	6.23102	3.0411	8.97333	5.87972	4.54465	3.93837	6.77796	4.37184
	HEY2 Average	-0.8769	7.07248
JUC06013618.hg.1	HIVEP2	-0.558803	10.1482	0.0427268		8.5384	10.0364	10.0786	10.1751	9.6882	10.6957	9.34956	10.9403	10.0952	10.4111	10.9584	10.8108
PSR06027360.hg.1	HIVEP2	-0.577833	9.0328	0.0646476		7.3537	9.03439	8.69277	9.3385	8.49317	9.5508	8.32424	9.81818	9.17169	9.34526	9.90083	9.37012
PSR06027362.hg.1	HIVEP2	-0.600875	7.91901	0.0532992		6.52919	7.56739	7.9052	8.18588	7.34229	8.18148	7.32879	8.70153	8.09706	8.19323	8.72195	8.27412
PSR06027354.hg.1	HIVEP2	-0.645601	7.60936	0.0596349		6.4943	7.33194	6.14651	8.15307	7.32171	8.27184	7.47046	8.49563	7.61958	8.04274	7.68948	8.2751
PSR06027365.hg.1	HIVEP2	-0.542299	7.35004	0.145673		5.658	7.10943	7.33402	7.53987	7.2666	7.56539	6.91976	7.832	7.63708	7.10591	8.79287	7.43951
JUC06013611.hg.1	HIVEP2	-0.852559	6.96727	0.327436		4.56958	4.90657	8.26424	8.11914	8.10446	5.28193	6.95291	8.11679	7.41043	6.77606	7.76215	7.34292
JUC06013613.hg.1	HIVEP2	-0.603706	6.10478	0.23703		4.47772	5.858	4.13255	6.58892	6.27939	7.48097	4.47301	7.18984	6.48705	7.0371	6.57436	6.67842
	HIVEP2 Average	-0.625954	7.87592
JUC08001607.hg.1	HMBOX1	-0.590801	7.10057	0.0805218		7.08608	5.70331	7.57108	6.4482	7.35197	6.67041	7.32391	7.54565	7.55918	6.67182	7.98693	7.28835
PSR08003270.hg.1	HMBOX1	-0.552807	6.1663	0.0348488		5.02964	7.31383	5.6649	5.76899	5.46218	6.09985	5.59797	6.9448	6.58183	6.46739	6.33121	6.73303
JUC08001613.hg.1	HMBOX1	-0.691199	6.15832	0.0290169		6.63732	6.39553	6.46816	4.5831	5.45043	5.34178	6.84801	6.60038	7.4623	5.99594	6.60139	5.51549
	HMBOX1 Average	-0.611602	6.47507
JUC06005240.hg.1	HSF2	-0.511352	10.019	0.0490555		9.68581	9.84798	8.21253	10.5071	9.65233	10.674	10.9743	10.443	9.01342	10.6231	9.92143	10.6726
JUC06005239.hg.1	HSF2	-0.631411	9.67194	0.234058		10.0172	9.78585	6.64954	10.4307	9.36468	9.88935	9.4891	9.80238	9.32318	10.3696	10.398	10.5436
JUC06005238.hg.1	HSF2	-1.18096	5.94442	0.099346		4.74367	6.63849	3.04994	6.16315	4.89726	6.63113	5.99221	6.36176	6.16812	7.53761	7.13235	6.01734
	HSF2 Average	-0.774575	8.54511
PSR07019254.hg.1	JAZF1	-0.52901	7.73038	0.0729361		7.7834	7.20361	6.81616	7.51864	7.82528	7.64818	8.32934	8.33767	8.10253	7.73985	7.93758	7.52236
JUC07009375.hg.1	JAZF1	-0.555754	7.09455	0.31922		8.55024	7.67666	6.19782	6.57193	5.24118	6.66224	8.24268	7.36157	6.14808	8.41845	7.64298	6.42083
JUC07009373.hg.1	JAZF1	-1.13914	5.70118	0.217503		5.60253	6.03054	3.98772	5.03329	4.18297	5.9526	8.57696	4.58833	6.74876	4.77639	7.13532	5.79873
	JAZF1 Average	-0.741302	6.84204
PSR10005726.hg.1	KAT6B	-0.590568	9.89996	0.0231479		9.65485	9.84511	9.22674	9.45949	9.61406	9.8278	9.80015	10.2164	10.4501	9.75836	10.696	10.2505
JUC10003373.hg.1	KAT6B	-0.715004	7.30458	0.0590955		7.26372	7.16386	5.05626	7.59569	6.39404	8.20891	7.75194	8.2207	7.01277	8.02282	6.91045	8.05383
JUC10003368.hg.1	KAT6B	-1.71195	6.77575	0.0315168		4.52662	5.02625	6.34185	7.22877	5.04562	7.34954	8.21951	7.75477	7.23878	6.96954	7.15444	8.45332
	KAT6B Average	-1.00584	7.99343
PSR0Y001852.hg.1	KDM5D	-0.535972	9.06689	0.0127315		8.45177	9.4922	8.28465	8.57741	9.24236	8.74504	9.31747	10.0308	8.84684	9.1933	9.11898	9.50183
JUC0Y001186.hg.1	KDM5D	-0.552434	8.88914	0.0149624		8.74462	9.20211	8.27791	7.8165	8.95609	8.68032	9.44421	9.82434	8.40763	8.99903	9.30528	9.01165
JUC0Y001173.hg.1	KDM5D	-0.710494	6.25194	0.00691305		4.95996	5.51346	6.29771	6.40651	6.25888	5.94367	6.19543	6.5492	6.96858	6.51012	6.82105	6.59876
	KDM5D Average	-0.599633	8.06932
PSR08019715.hg.1	KLF10	-0.63472	11.3704	0.0323856		11.1796	11.0298	10.5045	11.2331	11.3225	11.0491	11.7426	12.3664	11.4037	11.0949	12.2347	11.2846
JUC08010028.hg.1	KLF10	-0.809137	9.16475	0.0963172		9.06518	8.76388	7.29096	9.13819	9.52631	8.77656	8.90884	10.8993	9.11394	9.11474	9.80005	9.57903
JUC08010027.hg.1	KLF10	-0.639014	8.49409	0.0802307		7.47341	8.87009	6.77284	8.97659	7.95345	9.00111	7.60986	10.4543	8.07669	9.34133	8.69878	8.70058
	KLF10 Average	-0.69429	9.67643
PSR02000720.hg.1	KLF11	-0.549252	9.37182	0.0366541		9.18025	10.5273	8.05227	9.427	8.12556	9.27073	9.96752	11.4565	8.44059	9.4057	9.26584	9.34255
JUC02000398.hg.1	KLF11	-0.621699	9.24987	0.0827557		9.17505	9.6228	8.89467	8.58006	8.70444	8.6571	10.2622	10.5397	8.85254	8.38389	10.3201	9.00591
PSR02000716.hg.1	KLF11	-0.517316	8.32203	0.0384743		8.1679	9.47662	6.84143	8.10231	7.77834	8.01362	8.58464	10.3848	8.00281	8.00892	8.25378	8.24912
PSR02000712.hg.1	KLF11	-0.569167	7.68399	0.0511128		7.47657	7.85036	6.99892	7.22818	7.2364	7.60599	8.03881	9.3936	7.35171	7.63838	7.89412	7.49479
	KLF11 Average	-0.564358	8.65693
PSR09017945.hg.1	KLF4	-1.66472	11.2166	0.0030213		11.1271	9.23838	10.0591	10.6497	10.6526	10.5783	12.9625	11.9346	11.6986	11.4544	12.8667	11.3766
PSR09017941.hg.1	KLF4	-0.770635	10.9516	0.0252527		10.4688	10.3387	9.86888	11.2347	10.2122	11.2745	11.8118	11.5991	10.2891	11.3848	11.5336	11.4033
PSR09017933.hg.1	KLF4	-1.51825	10.8232	0.0119051		10.0566	9.13956	9.4855	10.8277	9.88179	10.993	12.3957	11.8273	10.8723	11.2936	11.7566	11.3481
JUC09009670.hg.1	KLF4	-2.0264	10.8069	0.00339138		10.4702	8.44066	9.17033	10.1336	10.3878	10.1595	13.0556	11.8111	11.3272	11.1819	12.5422	11.0025
PSR09017938.hg.1	KLF4	-1.6085	10.2894	0.00679417		11.3232	7.45758	9.90693	8.7469	10.517	8.95939	13.5974	10.1657	11.3311	9.44058	12.5671	9.46005
JUC09009668.hg.1	KLF4	-0.959815	9.66829	0.00890654		8.73554	9.67768	7.84234	10.7619	8.24997	9.86288	9.96723	11.1302	9.39158	11.1759	9.20315	10.0212
PSR09017934.hg.1	KLF4	-1.49933	8.67061	0.022639		8.57122	6.62598	7.29382	8.76497	7.94006	8.32964	10.071	9.86298	8.87457	8.81287	10.022	8.87831
JUC09009666.hg.1	KLF4	-0.90687	7.48983	0.044372		7.53191	6.08433	5.92017	7.70741	7.55524	7.4193	8.23083	8.05545	7.5215	7.68065	8.76256	7.40858
PSR09017937.hg.1	KLF4	-1.01186	7.29747	0.0120918		8.08485	5.70153	7.42711	6.03614	7.80423	5.69534	10.077	6.83052	8.15187	6.30775	9.2672	6.18602
PSR09017942.hg.1	KLF4	-1.35248	7.25112	0.0237331		7.63877	5.08238	6.84971	5.79626	7.75581	6.32634	10.1106	7.70375	8.39051	6.42202	8.49042	6.44684
PSR09017946.hg.1	KLF4	-0.771494	6.52223	0.0243668		6.51091	5.78521	5.63432	5.99174	6.32957	6.56717	7.62503	6.92843	6.73681	6.5273	7.40717	6.22316
	KLF4 Average	-1.28094	9.18065
PSR10012304.hg.1	KLF6	-0.526235	11.3139	0.106979		10.5611	10.8317	10.2789	11.7832	10.9998	11.8503	11.5232	11.7945	11.475	11.5301	11.6081	11.5315
JUC10007124.hg.1	KLF6	-0.685421	6.92192	0.0542708		5.93671	7.69015	5.35509	7.31439	5.88685	7.29206	7.44649	8.54113	6.6566	7.10285	6.4487	7.392
JUC10007130.hg.1	KLF6	-0.575913	6.76231	0.267989		6.75297	6.47759	6.58918	6.41611	6.28764	6.32267	6.52988	6.3772	9.4112	6.92835	6.42317	6.63184
JUC10007129.hg.1	KLF6	-0.761982	5.0814	0.0904056		3.98929	4.95268	3.93029	5.66377	3.50306	6.16335	3.92035	6.97389	4.63413	5.94154	5.1738	6.13063
	KLF6 Average	-0.637388	7.51989
JUC07015607.hg.1	KMT2C	-0.594691	9.41901	0.287362		9.08286	10.7044	6.02584	10.0129	9.0354	9.86861	9.45693	9.89165	8.85519	9.95958	9.80017	10.3346
JUC07015586.hg.1	KMT2C	-0.567414	9.2877	0.146519		7.96384	9.98738	7.41818	10.1099	8.35047	10.1942	8.15528	10.7226	9.42243	10.1117	9.0866	9.92991
JUC07015570.hg.1	KMT2C	-0.701729	6.56631	0.135826		5.24487	6.62074	5.21739	6.8513	6.19413	7.16424	6.98898	7.61524	7.02001	7.0664	6.20431	6.60811
	KMT2C Average	-0.621278	8.42434
JUC07004909.hg.1	KMT2E	-0.516883	9.99858	0.172626		8.96904	10.6208	9.19496	10.2082	9.75132	9.69641	10.0237	10.3924	10.9097	9.78535	10.1941	10.2369
PSR07010572.hg.1	KMT2E	-0.539211	9.69263	0.0111919		9.13507	9.06705	8.97965	10.1782	8.95858	10.2196	9.14821	9.84268	9.65799	10.4544	9.87951	10.7906
JUC07004926.hg.1	KMT2E	-1.30394	9.20239	0.00849679		8.98633	8.85241	8.37987	9.71429	7.87765	7.49196	9.59675	10.276	9.66487	9.98414	10.0416	9.56287
JUC07004942.hg.1	KMT2E	-0.933196	7.52363	0.160775		6.84903	8.06957	5.04469	8.31212	5.58267	8.48412	7.78713	7.67933	7.34619	8.23749	8.50316	8.38806
	KMT2E Average	-0.823308	9.10431
JUC18002421.hg.1	L3MBTL4	-0.645707	8.78056	0.186097		6.45105	9.11351	8.47352	8.99096	8.9011	8.81609	9.13025	9.20036	9.04748	8.99712	9.46227	8.78299
JUC18002410.hg.1	L3MBTL4	-2.03234	7.62298	0.0226493		5.5496	8.45009	5.81496	6.40151	5.21482	8.2099	7.43947	8.91345	10.7917	8.09115	6.96426	9.63485
PSR18003551.hg.1	L3MBTL4	-0.645088	6.57005	0.040433		5.7757	7.44153	5.37835	6.13603	6.09264	6.66081	6.35695	7.63128	6.05042	6.97754	7.71005	6.62933
PSR18003560.hg.1	L3MBTL4	-0.565444	6.4798	0.145816		4.49932	6.75554	6.20693	6.97678	5.45839	7.2855	5.53284	7.02255	6.88261	6.98891	7.2949	6.85332
JUC18002400.hg.1	L3MBTL4	-1.14474	5.90578	0.0211143		4.71418	6.32225	4.34645	6.54153	4.21901	5.85707	5.76718	6.67376	7.03216	7.1673	5.67308	6.55542
JUC18002397.hg.1	L3MBTL4	-0.605329	5.82293	0.0199737		3.14336	5.67808	6.21565	6.31801	4.72988	7.03663	4.29971	6.04447	6.78252	6.63745	5.85424	7.13518
PSR18003563.hg.1	L3MBTL4	-0.595472	5.65822	0.371892		4.03879	6.31126	5.07453	5.83969	4.15146	6.74719	4.73242	5.67901	5.92802	6.38291	7.33641	5.67698
	L3MBTL4 Average	-0.890587	6.69148
PSR03022045.hg.1	LRRFIP2	-0.581748	11.1716	0.10135		10.6671	11.0012	10.071	10.972	12.1113	10.4618	12.2455	11.3582	11.0521	11.0437	11.7126	11.3629
JUC03011004.hg.1	LRRFIP2	-0.811954	10.2717	0.192884		10.7234	10.2624	7.81354	10.8969	8.84728	10.6509	9.2203	11.2801	10.3515	11.6856	10.2355	11.2933
PSR03022085.hg.1	LRRFIP2	-0.559416	9.60634	0.000696037		8.92183	9.42485	8.97224	9.67388	9.51537	9.45163	9.4143	10.0571	9.56996	9.9938	10.3754	9.90571
PSR03022043.hg.1	LRRFIP2	-0.609683	8.5977	0.00614849		8.59131	7.75981	7.97993	8.16304	9.07515	8.18793	9.06353	8.58839	9.04051	8.92407	9.26104	8.53772
JUC03011049.hg.1	LRRFIP2	-1.10414	6.35082	0.0144591		6.48284	6.83792	4.38447	6.70053	4.79299	5.59377	7.96056	7.46395	6.19864	6.5964	6.51721	6.68062
	LRRFIP2 Average	-0.733389	9.19964
PSR04013669.hg.1	LYAR	-0.607173	11.4933	0.0174373		10.8959	10.3744	11.7918	11.202	11.6825	11.1917	11.3846	11.4498	12.2457	12.0174	11.5749	12.1089
JUC04007273.hg.1	LYAR	-0.651798	11.4882	0.0552918		10.4667	10.0622	12.1143	11.2238	12.2123	10.8945	11.0048	11.288	12.7064	12.244	11.6792	11.9623
JUC04007271.hg.1	LYAR	-0.549234	10.344	0.205206		10.4678	8.89322	10.1738	10.2259	10.6376	10.0181	9.78746	10.6677	10.4388	11.0597	10.4489	11.3093
PSR04013659.hg.1	LYAR	-0.693377	10.2522	0.370493		11.4725	7.57437	10.6796	10.1527	10.1477	9.40605	9.03856	9.7261	12.5662	10.8463	10.2229	11.1932
JUC04007266.hg.1	LYAR	-0.726345	9.71736	0.112296		8.33007	8.99197	9.3885	9.77224	10.5249	9.11747	9.44084	10.2339	9.6354	10.9922	9.57579	10.6051
JUC04007265.hg.1	LYAR	-1.65761	9.29176	0.0397335		7.94032	8.96003	7.54995	9.98689	7.01746	9.32307	8.71878	8.50038	10.0377	10.8915	10.0093	12.5657
	LYAR Average	-0.814256	10.4311
PSR16017952.hg.1	MAF	-0.537902	14.031	0.207971		12.3231	15.5904	13.5859	14.2004	12.4023	14.4703	13.4724	15.1558	13.8053	14.3207	14.4781	14.5675
JUC16010215.hg.1	MAF	-1.01883	13.6059	0.613413		12.6094	15.483	5.66021	14.3342	15.1757	15.3163	7.62767	16.4833	14.9461	14.8562	14.5108	16.2676
JUC16010216.hg.1	MAF	-0.622526	5.96271	0.383991		4.8374	5.59788	4.61059	5.84485	8.3402	4.67773	4.74659	7.69311	5.65393	7.71412	6.10217	5.73389
	MAF Average	-0.726417	11.1999
PSR03035426.hg.1	MECOM	-0.823743	9.69561	0.239925		12.3222	8.93058	8.13762	8.58618	9.22912	8.49672	12.2398	12.8097	8.26151	8.90755	9.35285	9.07348
JUC03017488.hg.1	MECOM	-0.756669	9.06536	0.22495		10.5175	8.53385	8.22823	7.86811	8.61042	8.36412	11.6729	11.8295	8.04876	8.12529	8.84827	8.13749
PSR03035443.hg.1	MECOM	-0.951194	8.90255	0.181806		10.9459	7.76442	7.57649	7.15021	8.57586	8.54888	11.7398	11.6206	7.90891	8.08332	8.80431	8.11196
PSR03035428.hg.1	MECOM	-0.87547	8.71155	0.207193		10.9673	7.95123	7.09945	7.47489	8.45942	7.69062	11.24	11.7602	7.62024	8.01504	8.0625	8.19779
PSR03035425.hg.1	MECOM	-0.660317	8.46012	0.374913		11.2457	7.58901	7.7315	7.09032	8.22572	6.89757	11.1407	11.4178	6.85755	7.72777	7.98428	7.61355
JUC03017503.hg.1	MECOM	-0.815331	8.318	0.18366		10.7141	8.11559	6.32109	7.15058	8.22726	6.93342	11.3551	11.4489	6.59522	7.30011	7.91211	7.7426
PSR03035437.hg.1	MECOM	-0.502075	8.02294	0.339915		10.2422	7.53187	6.98542	6.69013	7.95121	7.23057	10.4206	10.2831	6.66897	7.21386	7.48292	7.57436
PSR03035424.hg.1	MECOM	-0.628173	7.86297	0.409511		10.6648	6.76569	6.49253	7.04346	7.38121	6.94562	10.4924	10.7998	5.78948	7.24921	7.39686	7.33463
PSR03035421.hg.1	MECOM	-1.08083	7.6786	0.136994		9.78458	6.62264	6.59622	5.99806	7.49544	6.33218	10.7293	10.36	6.70802	7.40643	6.82981	7.28052
PSR03035436.hg.1	MECOM	-0.777811	7.67377	0.239477		9.84753	7.18873	6.4032	6.77444	6.98658	6.50869	9.22495	10.7318	6.96795	7.04606	7.25669	7.14862
PSR03035447.hg.1	MECOM	-0.759403	7.49849	0.242399		9.40916	6.52171	6.29371	6.42999	7.0277	7.03048	9.83642	10.1351	6.38176	6.58556	7.19547	7.13484
PSR03035452.hg.1	MECOM	-0.686665	7.25613	0.227968		8.65403	6.9315	5.6479	6.5193	6.5277	7.19637	9.09761	10.0125	6.21487	6.74075	6.78324	6.74777
PSR03035445.hg.1	MECOM	-0.950332	7.06893	0.107436		9.04274	6.62808	4.8879	5.90938	6.3551	6.73939	9.22968	9.90341	5.78596	6.71396	6.86708	6.7645
PSR03035442.hg.1	MECOM	-0.916432	7.04656	0.175411		8.73069	5.78922	5.46437	6.46815	6.44877	6.62888	9.21511	9.49214	6.51153	6.33086	6.73896	6.74007
PSR03035431.hg.1	MECOM	-0.696365	6.71963	0.15698		8.52298	6.35652	5.78716	6.05227	5.41115	6.09861	8.85655	8.99957	6.29907	5.91863	6.29568	6.03739
JUC03017496.hg.1	MECOM	-0.617216	6.68699	0.361077		8.21297	6.56696	7.08856	5.58674	5.08594	5.72916	7.75554	9.63879	5.73207	6.63375	5.63649	6.57697
PSR03035432.hg.1	MECOM	-0.617612	6.57944	0.194839		7.9246	6.03925	5.71016	5.54481	6.64891	5.75609	7.8114	8.5891	6.05002	6.33747	6.45983	6.08168
PSR03035451.hg.1	MECOM	-0.766482	6.08701	0.224518		8.18041	5.32302	4.97717	4.92126	5.15695	5.66379	7.95318	8.61452	5.3555	5.80444	5.94934	5.14451
JUC03017479.hg.1	MECOM	-0.982689	5.88357	0.173149		7.80238	5.0244	4.46998	4.67963	5.16082	5.21613	7.35463	8.91298	5.1478	5.41795	6.13655	5.27957
JUC03017497.hg.1	MECOM	-0.823388	5.42185	0.310262		7.20965	4.31363	4.51528	4.37911	5.15981	4.48348	6.60576	8.29585	6.02803	4.98336	4.17396	4.91433
JUC03017501.hg.1	MECOM	-1.04696	5.15321	0.110489		5.36911	5.15421	3.48845	4.88686	3.66794	5.21183	5.19159	8.7728	4.20341	5.54438	4.71332	5.63467
	MECOM Average	-0.796912	7.41873
JUC15004717.hg.1	MEF2A	-0.59302	15.0047	0.0285995		14.9663	14.472	14.2389	14.6747	15.1076	14.7895	15.5696	15.5327	15.1035	14.7553	16.1087	14.7372
PSR15008894.hg.1	MEF2A	-0.588135	14.6778	0.0481696		14.7322	14.0896	14.2083	14.2565	14.6906	14.3248	15.2422	15.0944	14.956	14.2257	16.024	14.2887
JUC15004710.hg.1	MEF2A	-0.528063	14.5244	0.0531309		14.7337	13.8793	14.5422	13.6616	14.7196	14.0257	15.6063	14.6223	14.8319	13.7819	15.971	13.9171
PSR15008888.hg.1	MEF2A	-0.629383	14.1886	0.00728397		13.9289	13.9735	13.7256	13.6993	14.3115	13.6048	14.8491	14.537	14.257	14.0592	15.4831	13.8345
JUC15004702.hg.1	MEF2A	-0.630412	14.0929	0.0276596		14.2512	13.6373	13.6038	13.4292	14.098	13.6464	15.2649	14.2954	14.2757	13.5446	15.4097	13.6581
PSR15008893.hg.1	MEF2A	-0.64623	13.9605	0.0196768		14.1182	13.3245	13.5088	13.3282	14.0627	13.4817	14.9079	14.3741	14.0694	13.4612	15.3012	13.5876
PSR15008902.hg.1	MEF2A	-0.809333	13.9271	0.00918336		13.8983	13.6256	12.6406	13.3029	14.0232	13.6441	15.0711	14.4567	13.8025	13.6684	15.2605	13.7315
PSR15008887.hg.1	MEF2A	-0.589855	13.5908	0.0340996		13.1014	13.9256	12.9008	12.9421	13.7926	13.1126	14.2181	14.0206	13.6806	13.2515	14.9634	13.1799
PSR15008899.hg.1	MEF2A	-0.688773	13.3993	0.0297347		13.5408	12.9311	12.905	12.9213	13.3127	12.7188	14.4237	13.9238	13.6361	12.9044	14.7648	12.8095
PSR15008898.hg.1	MEF2A	-0.657992	13.2046	0.0209382		13.3158	12.7081	12.8622	12.7189	12.8853	12.7634	13.9689	13.6211	13.3209	12.9541	14.3709	12.9656
JUC15004701.hg.1	MEF2A	-0.58752	13.1336	0.0672256		13.4132	12.4936	12.8572	12.1863	13.2573	12.8315	13.9088	13.4062	13.3539	12.3164	14.8759	12.7029
PSR15008892.hg.1	MEF2A	-0.74876	12.9372	0.0315294		12.8673	12.3656	12.1818	12.532	12.8264	12.6038	13.7946	13.5482	13.0485	12.5466	14.3343	12.5971
PSR15008890.hg.1	MEF2A	-0.712083	12.805	0.0225539		12.6797	12.3549	12.4726	12.2322	12.8706	12.0841	13.7695	13.3039	13.1423	12.2727	14.2562	12.2218
JUC15004703.hg.1	MEF2A	-0.907588	12.7422	0.0139838		12.8147	12.1003	12.224	12.0954	12.4786	12.0173	13.7858	13.6296	12.9298	12.3616	14.1539	12.315
PSR15008907.hg.1	MEF2A	-0.678518	12.4151	0.0270736		12.2129	12.3423	11.2802	12.1726	12.1735	12.2737	13.3044	13.121	12.3801	12.2099	13.2674	12.2436
PSR15008911.hg.1	MEF2A	-0.767602	11.9295	0.0144872		11.7939	11.2437	11.5518	11.5396	11.7539	11.391	12.9927	12.1721	11.9716	11.7235	13.2315	11.7882
JUC15004719.hg.1	MEF2A	-0.596417	11.114	0.0586003		11.1934	10.6059	10.9741	10.3774	11.1852	10.5587	12.2576	11.5533	11.2023	10.2709	12.5353	10.6537
JUC15004697.hg.1	MEF2A	-0.956911	11.0952	0.0586986		11.21	11.2145	9.0306	10.697	10.4012	11.1473	10.9015	12.3337	11.226	11.316	12.2719	11.3932
PSR15008900.hg.1	MEF2A	-0.881695	10.7969	0.00971314		10.9267	10.5052	10.1661	9.6406	10.8239	10.0737	12.3092	11.3628	10.8398	10.123	12.4605	10.3311
JUC15004720.hg.1	MEF2A	-0.964997	10.6006	0.0079772		9.97181	9.83118	9.84752	10.3959	10.5796	10.0824	11.5822	10.9422	11.0733	10.5424	11.8356	10.5227
PSR15008913.hg.1	MEF2A	-0.757253	10.4573	0.0621125		10.4662	10.0107	9.47311	10.2508	10.0153	10.256	11.7686	11.1222	10.0752	10.0355	11.7767	10.2374
PSR15008882.hg.1	MEF2A	-0.622341	10.3076	0.0264293		10.345	10.0519	10.2228	9.16804	10.9683	9.22271	11.6308	10.2732	10.6171	9.44903	12.181	9.56183
JUC15004718.hg.1	MEF2A	-0.503557	10.1252	0.0614006		10.3973	9.29816	9.84764	9.47876	10.7531	9.46537	11.3745	10.5416	9.75912	9.56915	11.1896	9.82768
PSR15008891.hg.1	MEF2A	-0.547854	9.99031	0.0861407		9.9816	9.67345	9.47898	9.51539	9.94325	9.70565	10.8625	10.5939	10.0559	9.33809	11.2621	9.47291
PSR15008917.hg.1	MEF2A	-0.683927	9.1911	0.0977835		9.17272	9.07728	8.83493	8.47761	9.12474	8.40757	10.2029	9.28349	9.3689	8.45092	11.3119	8.58032
PSR15008908.hg.1	MEF2A	-1.20181	9.14152	0.00627304		7.9384	9.47799	7.52873	9.48177	8.22171	8.59508	8.95338	10.5306	9.36059	9.89447	10.3493	9.36625
JUC15004713.hg.1	MEF2A	-0.778101	8.6424	0.00370248		8.3262	8.09838	7.82921	7.7016	9.55163	8.01306	9.05822	9.03597	9.2455	8.42605	10.0556	8.36741
JUC15004700.hg.1	MEF2A	-0.545123	7.76495	0.238893		7.89842	7.67491	6.02809	8.14689	7.17532	8.0307	7.49499	9.0664	7.35933	7.94995	8.79889	7.55552
PSR15008889.hg.1	MEF2A	-0.609777	6.8898	0.166185		5.94534	8.66765	6.11692	6.09915	6.38722	6.29317	6.47415	8.20051	6.56427	7.2892	8.47332	6.16665
	MEF2A Average	-0.703898	11.8155
JUC01007182.hg.1	MTF2	-0.534811	11.5272	0.553065		10.3865	12.9379	8.47538	12.9041	10.6859	12.1692	11.0097	13.2247	12.83	12.8383	8.81129	12.0539
JUC01007176.hg.1	MTF2	-0.637781	8.0405	0.121188		8.07976	8.49612	6.35905	8.27277	6.96891	8.15307	7.94777	8.69412	8.35244	8.29315	8.28532	8.58357
PSR01013620.hg.1	MTF2	-0.670521	5.25734	0.124029		4.17225	4.11541	5.55899	5.65852	5.07776	4.94953	6.37615	5.29346	5.66717	5.54296	5.69451	4.98132
	MTF2 Average	-0.614371	8.27503
JUC03008049.hg.1	MYNN	-0.518665	11.8397	0.139212		11.8899	11.4409	10.6733	12.3273	11.3734	11.7776	11.7179	12.9971	11.7153	12.6724	11.0372	12.4546
JUC03008044.hg.1	MYNN	-0.52526	10.6974	0.250129		10.9672	10.8011	10.2188	10.8619	9.25629	10.5032	9.78184	11.815	10.7316	11.0399	10.9947	11.397
PSR03015839.hg.1	MYNN	-0.604204	9.76176	0.0201133		9.33404	9.26255	9.43558	10.0388	9.14758	9.53936	10.0038	10.548	10.2934	10.0485	9.51943	9.96998
	MYNN Average	-0.549376	10.7663
JUC02000806.hg.1	NCOA1	-0.515205	8.93544	0.387581		8.25552	10.1122	6.01865	9.63501	8.14019	9.90547	7.13772	10.0917	8.80466	10.0072	9.29486	9.82213
JUC02000803.hg.1	NCOA1	-0.514523	7.58758	0.135663		7.09975	7.95219	6.08715	8.50126	6.16057	8.18098	7.86371	9.19522	6.89954	8.01041	7.16645	7.9337
JUC02000804.hg.1	NCOA1	-0.53021	6.67459	0.103765		6.27233	7.43766	5.19444	6.71546	5.52776	7.30925	7.57884	7.81763	5.8164	6.76494	6.72848	6.93187
	NCOA1 Average	-0.51998	7.73254
JUC20002958.hg.1	NCOA3	-0.538977	6.68592	0.0777768		5.71046	6.65419	6.57424	6.94488	5.96143	6.65336	5.48893	8.09311	7.39573	7.34849	6.71172	6.69445
JUC20002964.hg.1	NCOA3	-1.43884	6.28181	0.241777		5.75116	6.58165	3.61112	7.07463	4.83229	5.52346	8.1489	4.77243	6.87046	6.73334	4.67784	10.8044
JUC20002951.hg.1	NCOA3	-0.526386	6.06491	0.0133868		5.74064	6.44703	5.9484	5.8563	5.48615	5.33178	5.58004	7.1373	6.52108	6.44163	6.24908	6.03948
	NCOA3 Average	-0.834735	6.34421
PSR06011220.hg.1	NCOA7	-0.639172	12.0887	0.00729055		12.0696	12.2378	11.1334	11.8782	11.6831	11.6123	12.7866	12.4651	12.0902	12.3058	12.8218	11.9798
JUC06005362.hg.1	NCOA7	-0.537757	10.6818	0.0179468		10.7044	10.6243	10.0031	10.2419	10.9377	9.9664	11.8992	10.7857	10.6626	10.4365	11.5324	10.388
JUC06005365.hg.1	NCOA7	-0.502008	10.301	0.0119303		11.0681	9.67361	10.1598	9.90203	9.97215	9.52443	11.3605	10.3166	10.8505	9.89557	10.8622	10.0269
JUC06005378.hg.1	NCOA7	-0.65526	9.33959	0.0189409		9.39794	9.5094	7.21472	8.69627	10.2831	8.97034	9.82566	9.84981	8.60212	9.65645	10.373	9.69626
PSR06011219.hg.1	NCOA7	-0.681294	9.07733	0.00144793		9.02505	9.31743	8.21575	8.22773	9.1182	8.51592	9.79906	9.9504	9.22063	9.12744	9.42907	8.98124
JUC06005370.hg.1	NCOA7	-1.45695	5.92136	0.0384492		5.31816	4.84546	3.7179	5.63319	6.61781	5.02476	5.47778	7.40565	6.94233	6.3103	6.89239	6.87055
PSR06011211.hg.1	NCOA7	-0.951198	5.51091	0.0564466		6.02196	4.59248	5.28521	4.92809	5.16661	4.2175	5.54814	6.78588	5.69417	5.71158	6.29002	5.88925
	NCOA7 Average	-0.774806	8.98867
JUC18002094.hg.1	NFATC1	-0.666113	12.352	0.0392484		11.975	11.8076	12.5755	11.891	11.602	12.2625	12.7425	12.1701	13.2361	11.8737	13.3322	12.7557
PSR18003107.hg.1	NFATC1	-0.52601	12.1704	0.0188933		11.9312	11.3536	11.8546	11.7136	12.3963	12.1949	12.841	11.6631	12.7112	12.0595	13.1661	12.1592
PSR18003108.hg.1	NFATC1	-0.549	11.8326	0.105486		11.5215	11.4912	11.6026	11.6283	11.4327	11.6721	12.3295	11.4156	12.3301	11.6241	13.1434	11.7997
PSR18003105.hg.1	NFATC1	-0.61478	11.6015	0.0538523		10.8151	11.4138	11.0698	11.8087	10.937	11.7205	11.6316	11.6002	12.1595	11.7506	12.3995	11.9121
PSR18003106.hg.1	NFATC1	-0.677472	11.0696	0.0559039		10.7597	10.5301	10.4281	11.0075	10.4778	11.1819	11.0575	11.3022	11.8044	11.2112	12.0137	11.0609
JUC18002095.hg.1	NFATC1	-0.62404	8.386	0.327275		8.6467	7.67868	8.26621	8.76633	6.16019	8.92577	7.25873	9.15627	8.56367	8.72857	8.92783	9.55304
PSR18003101.hg.1	NFATC1	-0.583846	7.37849	0.0250558		7.28779	6.2541	7.67623	6.74566	7.48124	7.07437	8.13993	7.16873	8.2204	6.58093	8.52158	7.39089
JUC18002091.hg.1	NFATC1	-0.611261	7.08047	0.00559901		6.61734	6.66131	6.41294	6.9592	6.68784	7.31041	7.10454	7.27719	7.63814	7.28041	7.30124	7.71508
PSR18003099.hg.1	NFATC1	-0.94373	6.33729	0.0446223		7.20669	4.67523	6.62264	5.02109	6.44672	5.22019	7.6297	5.39773	8.38022	5.30113	8.72662	5.41954
JUC18002099.hg.1	NFATC1	-0.579128	6.19855	0.153316		5.8639	6.03052	6.07363	6.1048	5.1526	6.22849	5.86666	7.68092	6.97965	6.02625	6.52204	5.85318
PSR18003103.hg.1	NFATC1	-0.705839	5.94638	0.0398054		5.43092	5.1538	5.66501	6.08656	5.39635	5.8281	6.13047	6.31624	6.0814	5.96301	7.05189	6.25277
PSR18003100.hg.1	NFATC1	-0.692414	5.81388	0.0185888		5.73469	5.22756	5.75296	5.15839	5.76877	5.16367	5.81294	5.39565	6.73704	5.84009	7.13067	6.04415
PSR18003113.hg.1	NFATC1	-0.521261	5.11014	0.121339		4.49434	4.52002	4.96564	4.9564	4.72231	5.43834	4.69487	5.96408	4.54506	5.32015	5.91411	5.78635
	NFATC1 Average	-0.638069	8.55979
JUC20006731.hg.1	NFATC2	-1.10425	14.817	0.00669221		13.2715	14.8224	15.0401	14.3275	13.8228	14.3049	15.1172	15.9547	16.5241	14.7568	15.2299	14.6319
PSR20013001.hg.1	NFATC2	-1.22096	13.0176	0.0117373		11.2063	13.081	12.9903	12.6	11.8808	12.6843	13.4365	14.2648	14.5706	12.8856	13.5673	13.0435
PSR20013002.hg.1	NFATC2	-1.28675	12.6605	0.00396708		10.9273	12.4592	13.1061	11.8552	11.6836	12.0711	12.8477	14.0475	14.5612	12.4187	13.4281	12.5198
JUC20006732.hg.1	NFATC2	-1.19795	12.6573	0.00787693		11.122	12.352	12.7819	12.2199	11.8596	12.0147	13.2009	13.7288	14.4169	12.5275	13.1882	12.4754
JUC20006739.hg.1	NFATC2	-1.28072	12.5009	0.0118562		10.251	12.495	12.9013	11.8085	11.9445	11.763	12.7983	13.9868	14.4229	12.0197	13.2458	12.3742
PSR20013000.hg.1	NFATC2	-1.41134	12.1329	0.00902975		10.4486	11.8749	12.2997	11.6206	10.9409	11.3785	12.4717	13.3872	14.3758	11.7513	13.0186	12.0267
PSR20012992.hg.1	NFATC2	-1.26397	11.9652	0.00453972		10.0392	12.2349	11.7791	11.5478	10.7668	11.6315	11.9625	13.2553	13.6181	12.1052	12.4568	12.1852
PSR20013003.hg.1	NFATC2	-1.29649	11.3625	0.00591905		9.58632	11.2728	11.5909	10.7117	10.2571	10.8665	11.474	12.8799	13.0388	11.2459	12.2162	11.2094
JUC20006740.hg.1	NFATC2	-1.15809	11.3236	0.00844032		10.0983	11.1372	11.6315	10.3328	10.8816	10.3862	11.8857	12.5236	13.4082	10.612	12.2374	10.7492
PSR20012993.hg.1	NFATC2	-1.37038	10.8049	0.00672881		8.84726	10.9051	10.8064	10.0705	9.93607	10.153	11.1461	12.4221	12.7434	10.4463	11.4557	10.727
PSR20012991.hg.1	NFATC2	-1.23969	10.7166	0.00412406		9.14851	10.8214	10.9463	10.1723	9.20678	10.2853	10.8821	12.27	12.4504	10.7287	11.0057	10.6818
JUC20006743.hg.1	NFATC2	-1.02888	10.5376	0.00637514		9.81338	9.77792	10.9395	9.65028	10.2768	9.68088	11.2266	11.577	11.997	9.809	11.2431	10.4595
PSR20012995.hg.1	NFATC2	-1.37416	10.1107	0.0172693		8.40409	10.1664	9.46326	9.85895	8.83942	9.80925	9.8966	11.5133	12.1633	10.0544	10.9405	10.2182
PSR20012997.hg.1	NFATC2	-0.854255	8.65876	0.0540149		7.86795	8.70814	8.107	8.4151	7.90335	8.38824	7.72527	10.1668	9.95517	8.49444	9.35441	8.81925
PSR20012999.hg.1	NFATC2	-0.912196	8.6577	0.024479		8.45283	7.83717	9.25737	7.48525	8.42032	7.75668	9.9088	9.32025	10.7008	7.59422	9.44088	7.71784
PSR20012996.hg.1	NFATC2	-0.808156	8.42523	0.0326212		7.49503	8.09569	8.63822	8.13006	7.43508	8.33281	8.08618	9.42876	9.82347	8.0584	9.05618	8.52285
JUC20006733.hg.1	NFATC2	-1.95009	7.48332	0.00795181		4.84426	7.46159	8.1973	6.45638	6.26596	5.82416	8.43303	9.42402	10.2537	6.68633	8.74788	7.20526
PSR20013004.hg.1	NFATC2	-1.44409	7.33603	0.0431913		5.8349	7.49527	5.92351	7.01095	6.50553	6.91376	7.32652	8.88339	9.75506	7.59896	7.90737	6.87716
PSR20013005.hg.1	NFATC2	-1.25212	7.05348	0.0174841		5.85643	6.84482	7.24853	6.18128	6.13469	6.29881	7.36162	8.38886	9.38707	6.49008	8.12233	6.32729
JUC20006736.hg.1	NFATC2	-0.879814	6.56646	0.0299899		6.07024	6.15844	6.16812	5.83926	6.37729	6.14597	6.72204	7.15742	8.42605	6.0763	6.94265	6.71375
JUC20006738.hg.1	NFATC2	-1.03081	6.44716	0.0458464		6.46844	5.24038	6.55233	5.3966	6.45813	5.47466	7.1908	6.94423	9.06243	5.37998	7.54615	5.65179
JUC20006734.hg.1	NFATC2	-0.802073	6.29383	0.0819663		5.72979	5.88235	6.93681	5.7951	5.82828	5.1844	7.17426	7.37097	8.74142	5.5578	6.36374	4.96098
JUC20006735.hg.1	NFATC2	-1.97031	6.14298	0.0322894		4.48363	5.51862	5.84082	4.56893	6.67649	3.85845	7.85471	8.70799	8.49174	5.40763	5.83929	6.46746
PSR20013007.hg.1	NFATC2	-0.533327	5.97222	0.0594322		5.65523	5.78859	6.40421	5.07521	6.17616	5.13395	6.55724	6.0267	7.74436	5.69233	6.00368	5.40901
PSR20013006.hg.1	NFATC2	-0.551926	5.74389	0.0169808		5.47778	5.33933	5.93055	5.01021	5.43626	5.61344	6.00558	6.02445	6.65247	5.63472	6.37124	5.43067
	NFATC2 Average	-1.16891	9.57553
JUC09000854.hg.1	NFX1	-0.563347	10.0277	0.113657		10.5294	9.84918	8.97533	9.87221	8.58883	10.6613	10.6928	11.1232	9.88263	10.5068	9.66801	9.98292
JUC09000852.hg.1	NFX1	-0.688948	8.46647	0.189974		7.77435	9.20587	6.28564	8.96256	7.31841	9.18514	9.58013	9.22978	8.55296	8.6598	7.98452	8.85848
JUC09000860.hg.1	NFX1	-0.517358	5.72356	0.117287		4.99372	6.50811	4.65181	6.17099	4.56749	5.89717	6.0537	5.72972	5.16373	6.91084	5.55306	6.48239
	NFX1 Average	-0.589885	8.07258
JUC05013288.hg.1	NR3C1	-0.537671	10.682	0.00643365		11.0765	10.443	10.2335	9.60271	11.1576	9.96563	11.3527	11.2843	11.1463	10.2099	11.4027	10.3091
JUC05013293.hg.1	NR3C1	-0.618347	10.2006	0.0427958		10.4305	10.0245	9.40804	9.4798	10.3834	9.62211	11.7789	10.5967	10.5379	9.45373	11.0503	9.64096
PSR05026053.hg.1	NR3C1	-0.516848	9.32675	0.00888186		9.59463	9.67719	8.3044	8.5228	9.86992	8.44105	10.1706	10.1875	9.24658	8.57353	10.5581	8.77478
PSR05026064.hg.1	NR3C1	-0.552579	8.72394	0.00253546		9.05613	9.01316	8.07072	7.89245	8.57405	8.07939	9.40653	9.66802	8.6201	8.36118	9.55002	8.39553
PSR05026074.hg.1	NR3C1	-0.605055	8.72305	0.0159119		9.13358	8.7717	7.60143	8.46764	8.55418	7.99458	9.28428	9.8007	8.51592	8.54636	9.46791	8.53828
	NR3C1 Average	-0.5661	9.53126
JUC12002922.hg.1	NR4A1	-1.3828	8.81397	0.175832		7.82171	6.36062	9.58546	6.56158	11.8388	6.56728	10.8656	11.2102	10.7058	6.46992	11.1244	6.65629
PSR12005309.hg.1	NR4A1	-0.933243	8.41339	0.334842		7.78101	6.13047	9.26805	6.87446	11.0622	6.56443	10.4514	10.5361	9.36523	6.24315	9.96195	6.72218
PSR12005310.hg.1	NR4A1	-1.1219	8.35108	0.185816		7.78641	6.40364	8.96569	6.45148	10.917	6.21661	10.6877	10.1955	9.55166	6.19322	10.3427	6.5015
PSR12005306.hg.1	NR4A1	-0.777171	8.00952	0.146964		7.66749	6.62185	8.02053	7.49397	9.17913	6.74263	8.48947	9.34935	9.02447	7.72121	8.57184	7.2323
PSR12005312.hg.1	NR4A1	-1.03967	7.45337	0.206274		6.65129	6.057	7.21483	5.98018	9.78679	5.9111	8.76161	9.92009	8.33872	6.09709	8.69031	6.03137
PSR12005311.hg.1	NR4A1	-0.777222	7.29096	0.365316		6.93285	5.44189	7.9766	5.83566	9.55978	5.6673	9.50361	9.16555	8.1719	5.32233	8.52752	5.38648
PSR12005307.hg.1	NR4A1	-0.58118	6.27378	0.306156		5.76445	5.22158	6.88147	5.11681	7.79876	5.11606	6.62847	8.09736	7.2793	5.12257	7.00078	5.25774
JUC12002926.hg.1	NR4A1	-0.93392	5.94672	0.163702		5.24417	4.62947	6.51385	4.80516	7.08551	4.6004	6.73329	8.17341	6.74945	5.10452	6.83856	4.88285
JUC12002923.hg.1	NR4A1	-0.665833	5.75138	0.451994		4.73172	4.38007	6.06783	4.19418	8.80528	4.3317	7.38317	7.70917	6.82068	3.7577	6.89578	3.93929
	NR4A1 Average	-0.912548	7.36713
PSR02038505.hg.1	NR4A2	-0.725569	10.1985	0.367166		9.9483	7.82661	10.0174	10.1094	10.6395	10.4733	12.1362	11.4754	10.1174	9.95161	10.1352	9.55199
PSR02038523.hg.1	NR4A2	-0.697661	10.19	0.341422		10.0814	7.80317	10.3817	10.2078	10.5264	10.0467	11.7251	11.3328	10.7303	9.76497	9.71522	9.96482
JUC02020174.hg.1	NR4A2	-0.81393	9.91788	0.40584		10.4825	6.66938	9.99236	9.09917	11.3778	9.44429	12.4165	11.1904	9.53672	9.72939	9.55405	9.52203
PSR02038525.hg.1	NR4A2	-0.549148	8.8218	0.21334		9.13699	7.26975	9.41874	8.18187	8.62063	8.65535	10.3062	9.36941	9.95269	8.28824	8.33423	8.32745
PSR02038507.hg.1	NR4A2	-0.866184	8.5791	0.307225		8.43796	5.93196	7.8413	8.68963	9.45742	8.5178	10.4322	9.82615	8.77724	8.69097	8.10427	8.24234
PSR02038506.hg.1	NR4A2	-0.656576	8.46144	0.215533		8.18806	6.68919	8.06264	8.65487	8.61519	8.58899	9.73726	9.20088	8.40207	8.45529	8.73485	8.20804
PSR02038502.hg.1	NR4A2	-0.825232	8.37806	0.179026		7.97143	6.56544	8.23523	8.21456	8.89375	7.91224	10.555	8.90765	8.48946	8.20484	8.46085	8.12624
JUC02020173.hg.1	NR4A2	-0.837206	8.23248	0.346258		8.20291	5.60022	8.43483	8.06359	9.3966	7.18509	10.7066	9.30723	8.68068	7.09332	8.03579	8.08287
PSR02038509.hg.1	NR4A2	-0.60082	8.12182	0.242053		8.15532	6.35456	8.53424	7.61678	8.62648	7.64109	9.85592	8.64833	8.55627	7.62265	8.21765	7.63257
PSR02038498.hg.1	NR4A2	-0.638403	7.02429	0.304114		7.01109	5.42354	7.13792	6.59602	7.42795	6.63399	9.15188	7.99982	6.67799	6.79774	6.88497	6.54853
PSR02038520.hg.1	NR4A2	-0.577489	6.97539	0.422514		6.94052	4.6389	7.61406	6.05049	7.75617	7.11973	8.24571	7.90311	7.40088	7.01215	6.63258	6.39039
PSR02038512.hg.1	NR4A2	-0.670259	6.91779	0.118833		6.73535	6.15162	6.21337	6.91772	6.21355	7.26434	8.57727	7.65412	7.05488	7.16866	6.00833	7.05426
JUC02020167.hg.1	NR4A2	-0.80754	5.23743	0.38123		5.50726	3.03876	5.22744	4.54624	6.382	4.30024	7.48284	7.06458	5.94666	4.54476	4.26911	4.53922
	NR4A2 Average	-0.712771	8.23508
JUC06013667.hg.1	PLAGL1	-0.538267	8.90805	0.048379		7.95592	8.89704	9.21427	8.88908	8.37136	8.50584	9.49247	9.06133	9.53786	9.14986	8.74416	9.07742
JUC06013675.hg.1	PLAGL1	-1.53811	6.48032	0.175285		3.04257	4.33696	9.83875	7.27705	6.07154	3.70072	7.45514	7.83009	9.54538	5.88451	6.08348	6.69768
JUC06013661.hg.1	PLAGL1	-0.642509	6.1413	0.136351		5.82235	5.85791	6.13802	5.20603	6.61732	5.27865	7.22733	5.5845	5.83981	7.09893	7.01283	6.01193
	PLAGL1 Average	-0.906297	7.17656
JUC01011946.hg.1	POU2F1	-0.519732	12.2821	0.0342315		11.6918	12.5648	11.9843	12.2801	11.0469	12.5657	12.6806	13.0052	12.6138	12.3824	12.0523	12.5176
JUC01011923.hg.1	POU2F1	-0.540096	9.13387	0.0728647		9.23101	9.31611	9.05156	8.51363	8.47755	8.59307	9.42082	9.48451	9.42748	9.17425	10.1454	8.77105
JUC01011927.hg.1	POU2F1	-0.51945	8.61338	0.0445771		8.57832	9.32804	8.38011	7.6275	8.28276	7.9252	8.7872	9.09017	9.07021	8.38652	9.41946	8.48507
PSR01022641.hg.1	POU2F1	-0.56079	7.4258	0.0225667		7.31367	7.66307	6.84836	7.17071	7.29039	6.58619	7.16598	8.12369	7.55431	7.77929	7.87138	7.74249
JUC01011953.hg.1	POU2F1	-0.827371	5.88495	0.0168053		4.85724	6.35322	5.26915	5.99892	4.9318	5.41728	6.59587	6.4862	5.91247	6.55277	6.19675	6.04777
	POU2F1 Average	-0.593488	8.66802
JUC06008502.hg.1	POU5F1	-0.55678	5.39877	0.174962		4.30623	5.98449	4.02155	6.1438	4.4181	5.84811	5.55978	6.38107	5.66621	5.92909	5.28059	5.24623
JUC6_cox_hap2001007.hg.1	POU5F1	-0.55678	5.39877	0.174962		4.30623	5.98449	4.02155	6.1438	4.4181	5.84811	5.55978	6.38107	5.66621	5.92909	5.28059	5.24623
JUC6_dbb_hap3000976.hg.1	POU5F1	-0.55678	5.39877	0.174962		4.30623	5.98449	4.02155	6.1438	4.4181	5.84811	5.55978	6.38107	5.66621	5.92909	5.28059	5.24623
JUC6_mann_hap4000837.hg.1	POU5F1	-0.55678	5.39877	0.174962		4.30623	5.98449	4.02155	6.1438	4.4181	5.84811	5.55978	6.38107	5.66621	5.92909	5.28059	5.24623
JUC6_mcf_hap5000833.hg.1	POU5F1	-0.55678	5.39877	0.174962		4.30623	5.98449	4.02155	6.1438	4.4181	5.84811	5.55978	6.38107	5.66621	5.92909	5.28059	5.24623
JUC6_qbl_hap6000983.hg.1	POU5F1	-0.55678	5.39877	0.174962		4.30623	5.98449	4.02155	6.1438	4.4181	5.84811	5.55978	6.38107	5.66621	5.92909	5.28059	5.24623
JUC6_ssto_hap7000936.hg.1	POU5F1	-0.55678	5.39877	0.174962		4.30623	5.98449	4.02155	6.1438	4.4181	5.84811	5.55978	6.38107	5.66621	5.92909	5.28059	5.24623
	POU5F1 Average	-0.55678	5.39877
JUC21002996.hg.1	PRDM15	-0.540496	7.7161	0.259838		7.34809	7.18956	7.89597	7.18112	7.73897	7.32142	8.64869	7.10417	10.1987	6.80504	7.65744	7.50404
JUC21002998.hg.1	PRDM15	-0.507587	6.72407	0.139263		5.92692	7.59373	6.12515	7.12698	5.54875	6.50011	5.73076	7.26946	7.20099	7.62268	7.05296	6.99032
JUC21002960.hg.1	PRDM15	-0.777147	6.64348	0.096917		5.76347	6.78722	6.18011	6.58348	5.19622	7.01894	7.15682	6.91718	7.70655	6.43769	7.1059	6.86819
	PRDM15 Average	-0.60841	7.02788
JUC04011261.hg.1	PRDM5	-0.533954	7.04373	0.0604795		5.97482	7.48382	5.74954	8.08532	5.64803	7.71902	6.32726	7.85443	6.75718	8.06071	7.02057	7.84412
JUC04011247.hg.1	PRDM5	-0.511624	6.99818	0.178085		7.42309	5.41055	6.81201	6.3346	7.20469	7.26927	7.49163	7.17623	6.89091	7.51845	7.53862	6.90812
JUC04011241.hg.1	PRDM5	-0.569019	6.10238	0.00525708		6.68506	5.90338	6.81281	4.95515	5.99428	4.55654	7.69261	6.38984	7.31318	5.79186	6.22639	4.90745
JUC04011254.hg.1	PRDM5	-0.513656	5.75876	0.128758		5.74028	5.60277	6.29432	5.79502	4.51439	5.06478	5.72773	6.3826	6.44058	5.56231	6.16864	5.81165
	PRDM5 Average	-0.532063	6.47576
JUC13003112.hg.1	PSPC1	-0.614007	11.6755	0.00646913		10.5509	11.9303	11.5723	11.6353	10.5356	11.9867	11.6445	12.1403	12.3123	11.9336	11.3586	12.5059
JUC13003102.hg.1	PSPC1	-0.756561	10.3224	0.0441212		10.3312	9.87051	9.36448	10.1744	9.60907	10.3151	9.70624	10.8631	10.4796	11.292	10.7874	11.0758
PSR13011989.hg.1	PSPC1	-0.50078	10.1962	0.0232597		9.9699	9.05664	10.2996	9.9379	10.331	10.0795	11.0255	9.92711	10.4716	10.3316	10.4487	10.4748
JUC13003108.hg.1	PSPC1	-0.538168	8.38494	0.0797447		8.45607	6.96852	8.49854	8.16362	8.74131	7.8671	9.18012	8.43688	8.65932	8.48299	8.48073	8.68412
	PSPC1 Average	-0.602379	10.1448
JUC17003393.hg.1	RARA	-0.612062	7.85829	0.173634		8.0086	6.35351	8.68097	7.01541	7.86674	7.38832	8.34096	8.70455	9.04104	6.87924	8.81399	7.20615
PSR17006007.hg.1	RARA	-1.04612	7.55542	0.318087		5.81713	9.4441	5.86589	7.41333	7.67718	5.97651	7.88457	10.6427	10.2153	7.30764	5.07527	7.34538
PSR17005994.hg.1	RARA	-0.567242	6.90744	0.196147		7.13545	6.23224	6.62486	6.53235	6.90242	6.31561	6.41448	8.24966	7.70397	6.57755	7.26476	6.93596
	RARA Average	-0.741808	7.44038
JUC01017943.hg.1	RERE	-0.641894	6.694	0.0940667		6.90809	6.63534	5.25552	6.4851	6.66078	6.29351	6.47741	7.27893	7.00184	6.70525	7.87146	6.75482
JUC01017927.hg.1	RERE	-1.11127	6.26022	0.257839		2.55594	7.20004	5.32957	7.26629	5.56367	6.31198	7.45464	8.45299	7.11991	6.95091	5.72161	5.19506
JUC01017935.hg.1	RERE	-0.612516	5.5391	0.0148256		6.76491	4.35962	5.79364	4.05607	5.73028	4.69251	6.64782	5.04962	6.33851	5.13365	6.30353	5.599
JUC01017939.hg.1	RERE	-0.536528	5.48237	0.105246		4.5744	6.45934	3.99122	6.167	3.87711	6.21554	4.44297	6.75708	5.57929	6.65536	4.91214	6.15696
	RERE Average	-0.725552	5.99392
JUC19008453.hg.1	RFX2	-0.648608	8.96923	0.242626		11.2283	5.33397	9.59424	6.90548	11.5924	7.21519	11.2014	8.24861	10.1297	7.04389	12.4137	6.72388
PSR19014912.hg.1	RFX2	-0.78726	7.15072	0.0193046		8.0007	5.4889	6.93547	5.91087	8.5411	5.66547	8.33925	6.9905	8.36029	6.25272	9.40735	5.91596
JUC19008450.hg.1	RFX2	-0.617415	6.29716	0.417585		7.78583	6.20406	5.58071	4.6869	5.95267	5.72052	6.51926	7.72188	7.40824	4.66629	8.81863	4.5009
PSR19014913.hg.1	RFX2	-0.572219	5.85965	0.0325395		7.3867	3.79932	6.13776	4.39773	8.21318	3.50658	8.33179	4.85302	6.50534	4.13915	8.98302	4.06227
	RFX2 Average	-0.656376	7.06919
PSR15014264.hg.1	RORA	-0.641538	12.1362	0.11936		11.2611	12.7861	11.9621	12.5407	10.1716	12.1708	12.0374	13.6699	12.9805	12.3039	11.9949	11.7549
JUC15007697.hg.1	RORA	-0.560188	11.5951	0.0738643		10.9473	11.9922	11.8463	11.4011	10.2563	11.4471	11.717	12.928	12.5361	11.2214	11.5716	11.2773
PSR15014272.hg.1	RORA	-0.791134	11.4191	0.101655		10.9108	11.7611	11.6033	10.8619	9.80139	11.2028	11.4131	12.7673	13.2523	10.8066	11.8687	10.7802
PSR15014267.hg.1	RORA	-0.587407	10.2729	0.027766		9.66328	10.9478	10.5338	10.1785	9.07401	9.47798	10.3201	11.494	11.3418	10.0892	10.372	9.78278
PSR15014266.hg.1	RORA	-0.647306	10.1879	0.0946325		9.41946	10.4779	10.4673	10.0869	8.91255	9.82106	10.3679	11.7212	11.0649	9.59036	10.4717	9.85301
PSR15014271.hg.1	RORA	-0.568132	10.1874	0.138842		9.57776	10.7264	10.1041	10.3136	8.88568	9.81242	9.72219	11.5906	11.3933	9.82217	10.4317	9.86856
JUC15007688.hg.1	RORA	-0.683483	9.97154	0.0512385		9.49534	10.0431	9.97431	9.59562	9.02483	9.64554	10.3079	11.1015	11.2198	9.45458	10.2849	9.51101
PSR15014273.hg.1	RORA	-0.593151	9.79675	0.113564		9.31585	10.4214	9.97903	9.22135	8.51217	9.55125	9.76881	10.8256	11.3464	9.27164	10.1345	9.21298
JUC15007704.hg.1	RORA	-0.669993	9.63433	0.174408		8.72032	9.98551	9.72475	9.83785	8.02904	9.49855	9.58595	10.8969	10.6053	9.15024	10.3075	9.27017
JUC15007700.hg.1	RORA	-0.760785	9.47392	0.0420783		8.40025	10.1199	9.52157	9.87238	7.36634	9.28075	9.06431	11.0391	10.3781	9.59974	9.22169	9.82293
JUC15007689.hg.1	RORA	-0.621828	9.4683	0.255228		8.72291	9.87255	9.16201	9.3943	8.27784	9.51471	9.49172	10.792	10.8725	8.65661	10.204	8.65846
JUC15007703.hg.1	RORA	-0.549226	8.70511	0.0921473		8.54455	8.84991	8.9549	8.78947	7.55906	7.88507	8.77355	9.67935	9.8955	8.25949	8.87802	8.39241
PSR15014269.hg.1	RORA	-0.744709	8.16633	0.0335111		7.88809	8.63567	7.67983	7.84675	6.82573	7.8878	8.06316	9.25641	9.18865	8.18642	8.37993	8.15755
	RORA Average	-0.647606	10.0781
JUC06000242.hg.1	RREB1	-0.514874	9.96617	0.0106251		8.72624	9.88069	9.61258	10.2901	9.49643	10.2464	8.97843	10.5555	10.6499	10.5981	10.0936	10.466
PSR06000503.hg.1	RREB1	-0.556125	7.05843	0.0434301		6.55365	7.205	6.62528	7.19639	6.50484	6.59705	6.30182	7.81746	7.43313	7.46343	7.16349	7.83963
PSR06000501.hg.1	RREB1	-0.89589	5.77724	0.0549397		5.08656	5.68222	4.29754	6.1202	5.78138	5.00788	6.05056	6.54647	6.41806	5.67636	6.18272	6.47695
	RREB1 Average	-0.65563	7.60061
PSR21004973.hg.1	RUNX1	-0.813852	9.65057	0.134042		11.597	5.87594	10.0217	8.20183	10.7693	8.99612	11.3887	6.85187	10.5235	10.6609	10.2889	10.6312
PSR21004974.hg.1	RUNX1	-0.555431	9.58307	0.2189		11.5498	6.30591	10.0353	8.23721	11.0772	8.62667	11.7904	6.6188	10.4165	9.95138	10.1814	10.2063
PSR21004972.hg.1	RUNX1	-0.530654	8.54857	0.124639		10.6072	5.81064	8.42738	7.57938	9.3197	7.95515	10.1433	6.25934	9.34023	9.00691	9.23919	8.89436
JUC21002546.hg.1	RUNX1	-0.649634	5.38721	0.118054		4.62289	5.24484	5.95959	4.57178	3.99078	5.98445	6.21481	6.18654	5.44137	5.60191	5.11688	5.71064
JUC21002550.hg.1	RUNX1	-0.534762	5.01015	0.000638531		4.94798	5.49099	3.85875	4.96587	3.74859	5.44441	5.55772	6.21363	4.16607	5.53504	4.41198	5.78073
	RUNX1 Average	-0.616866	7.63591
JUC03023337.hg.1	SATB1	-0.504304	7.26618	0.413453		6.37361	6.27267	6.94087	7.68577	9.01315	5.79812	6.92842	7.50649	5.40962	8.4007	8.56865	8.29614
JUC03023379.hg.1	SATB1	-0.633441	7.11929	0.259611		6.76354	7.28949	5.48973	7.32075	7.50778	6.44411	5.87686	8.5376	7.32656	8.7752	6.57843	7.5214
JUC03023374.hg.1	SATB1	-1.16196	5.95399	0.0561136		5.93312	5.55713	4.05771	4.90029	6.53656	5.25323	7.11979	7.03877	6.3816	6.34174	5.48628	6.84163
PSR03021061.hg.1	SATB1	-0.517622	5.16254	0.455638		5.3589	5.30638	5.63884	3.80584	3.79381	5.51859	3.96933	4.33946	6.10945	5.80942	6.37052	5.92992
	SATB1 Average	-0.704332	6.3755
PSR15016421.hg.1	SCAPER	-0.508781	8.00467	0.176291		8.09729	8.5018	7.00559	8.04884	7.32434	7.52381	7.55128	8.28145	8.58606	8.45839	8.27469	8.40249
JUC15008923.hg.1	SCAPER	-0.519574	7.13431	0.241728		7.0628	8.11027	5.44934	7.37204	5.7679	7.48481	6.15576	7.97267	7.10683	7.91994	7.20014	8.00928
JUC15008920.hg.1	SCAPER	-0.789962	6.44213	0.0158996		5.04994	6.07509	6.05466	7.03764	5.42826	6.63729	6.46022	6.12303	7.17126	7.45874	6.66785	7.14155
JUC15008913.hg.1	SCAPER	-0.511592	5.77349	0.147179		5.33487	6.90147	5.21741	5.63114	4.08743	5.93385	5.02642	7.38335	5.73918	7.38782	3.9682	6.67077
	SCAPER Average	-0.582477	6.83865
PSR20007843.hg.1	SCRT2	-0.879632	13.3483	0.0132209		13.6105	12.4555	12.5671	12.2941	14.2824	12.2412	14.3209	14.2926	12.9615	13.3542	14.5231	13.2762
PSR20007842.hg.1	SCRT2	-0.771785	12.8209	0.0279648		12.9439	11.906	11.9225	11.9724	13.771	12.0942	13.45	13.8659	12.3357	12.8404	14.0322	12.7165
PSR20007844.hg.1	SCRT2	-0.701024	7.03868	0.00813914		7.1279	6.48417	6.60516	6.2602	7.18538	6.46619	8.10826	7.57909	6.87282	6.69366	8.30375	6.77757
	SCRT2 Average	-0.784147	11.0693
PSR15005095.hg.1	SMAD3	-0.582058	12.6129	0.0150717		12.6031	11.142	12.9782	12.4481	12.2387	12.5212	13.0033	12.3363	13.062	12.8247	13.0912	13.1062
JUC15002499.hg.1	SMAD3	-0.63565	9.65158	0.0105481		9.76682	8.30254	10.2689	9.18306	9.23731	9.24395	10.1345	9.38186	10.3347	9.70159	10.2472	10.0165
JUC15002506.hg.1	SMAD3	-0.563093	7.45038	0.182891		8.65034	6.20435	7.50811	6.73641	7.09896	6.81482	7.50148	7.69144	8.1163	7.45952	7.93867	7.68413
	SMAD3 Average	-0.593601	9.90496
PSR15005073.hg.1	SMAD6	-0.547223	13.9015	0.163854		15.2665	15.1882	11.1088	12.2993	15.4487	12.456	15.9753	14.2777	12.0263	12.7695	17.0363	12.966
JUC15002485.hg.1	SMAD6	-0.874948	9.934	0.0797716		11.8947	10.8569	8.10077	6.91714	12.6818	6.5279	12.6912	10.157	8.75564	7.81848	14.9966	7.80989
PSR15005072.hg.1	SMAD6	-0.842881	9.03434	0.134686		10.9657	8.99107	6.94728	6.33251	11.701	6.73989	11.8772	8.389	8.26051	6.61027	14.502	7.09573
PSR15005067.hg.1	SMAD6	-0.665207	7.18287	0.0766185		7.92794	8.08651	5.60813	5.33787	8.58274	5.55842	8.23593	8.71487	5.70812	5.54977	10.6716	6.21258
PSR15005068.hg.1	SMAD6	-0.570445	6.48403	0.244663		8.75165	7.25548	3.88511	3.28627	9.70707	4.30725	9.13534	7.1141	4.46419	4.19497	12.1044	3.60245
PSR15005070.hg.1	SMAD6	-0.532373	6.20538	0.35023		5.40999	7.36241	4.43215	6.10011	6.37824	5.95222	6.49889	6.41005	4.80787	5.926	9.10478	6.08179
	SMAD6 Average	-0.67218	8.79036
JUC09000145.hg.1	SMARCA2	-0.514888	13.203	0.208881		12.7352	13.8458	12.7128	13.0369	12.3279	13.0144	12.0809	14.341	14.2106	12.8032	13.8076	13.5191
JUC09000134.hg.1	SMARCA2	-0.501462	9.80088	0.0889355		9.81525	10.1212	9.63315	8.55696	9.52329	9.65103	9.44936	11.0532	10.7536	9.20582	10.2486	9.59906
JUC09000161.hg.1	SMARCA2	-0.577436	9.14506	0.0670998		8.65621	9.34021	7.89058	9.25784	8.47092	9.52231	9.15572	9.92531	9.48529	9.43484	9.26991	9.33162
JUC09000168.hg.1	SMARCA2	-0.558041	8.85096	0.0543606		8.48022	9.70028	7.60572	8.60633	9.00997	8.02915	9.47291	10.6023	8.06319	8.68794	8.78609	9.16742
PSR09000210.hg.1	SMARCA2	-0.814648	7.35358	0.0222026		7.48255	7.69712	6.15886	7.40301	6.20963	6.72635	7.96859	8.38432	7.65566	7.25674	7.59073	7.70938
JUC09000160.hg.1	SMARCA2	-0.565485	7.31153	0.226873		6.92198	7.12813	6.08977	7.4173	7.65067	6.96488	6.35069	8.12818	8.34996	7.62986	7.46351	7.64345
PSR09000226.hg.1	SMARCA2	-0.684953	7.08756	0.00453931		6.73557	7.1363	6.28242	7.14867	6.18657	6.98097	7.26514	8.28298	7.32557	7.62126	6.8419	7.24337
JUC09000172.hg.1	SMARCA2	-1.00677	6.99743	0.0323648		5.5412	7.70246	5.13077	7.74415	6.35697	6.48872	7.32153	8.75982	7.18061	7.72709	6.47726	7.53859
	SMARCA2 Average	-0.652961	8.71875
JUC04003764.hg.1	SMARCAD1	-0.931724	8.89898	0.198848		8.79474	9.68942	5.49327	9.89431	6.89204	9.83494	8.25465	10.1327	9.1839	10.0472	8.60771	9.96292
JUC04003771.hg.1	SMARCAD1	-0.765142	8.37701	0.0492397		8.48521	7.82311	7.45497	8.33422	7.9935	7.8756	7.99417	8.93926	8.62097	8.59487	9.32116	9.08703
PSR04007299.hg.1	SMARCAD1	-0.594777	7.4976	0.251565		7.41052	7.65333	5.20651	7.8803	7.07171	7.97892	8.49819	7.13399	7.27957	9.31774	7.31374	7.22672
JUC04003774.hg.1	SMARCAD1	-0.870402	7.15509	0.0518502		4.45288	8.34256	4.52024	9.0215	6.10638	7.87576	5.18959	8.90766	7.08576	9.49767	6.61511	8.24596
JUC04003768.hg.1	SMARCAD1	-1.3179	6.84796	0.0937553		5.62092	6.48207	4.13836	8.72963	5.14422	7.01885	8.14992	8.34843	6.10304	7.33814	7.76228	7.33961
	SMARCAD1 Average	-0.895988	7.75533
JUC01014113.hg.1	SOX13	-0.642453	11.7304	0.00653256		11.3872	12.1943	10.9252	10.9732	11.9565	11.0186	11.9435	12.9958	11.9252	11.2041	12.9685	11.2724
JUC01014116.hg.1	SOX13	-0.879086	11.7045	0.0296715		10.8676	12.558	9.97978	11.6333	11.1874	11.3634	11.0901	13.6528	11.8752	12.0067	12.6585	11.5807
JUC01014119.hg.1	SOX13	-0.564073	11.7043	0.0353945		11.4823	12.3062	10.7789	11.3865	11.5662	11.0135	11.7505	13.1719	11.5334	11.2101	12.7598	11.4924
PSR01026360.hg.1	SOX13	-0.726261	10.2269	0.00917063		9.66662	10.8367	8.82246	9.88188	10.273	9.70198	10.3189	12.0635	10.0267	9.98531	10.9579	10.1877
JUC01014122.hg.1	SOX13	-0.611696	9.53318	0.0610972		8.15662	10.5274	7.6736	10.2078	9.22087	9.57773	9.59172	11.4329	8.59608	9.93765	9.83323	9.64257
PSR01026376.hg.1	SOX13	-0.574362	8.15581	0.0329431		7.60551	8.30322	7.88186	7.5266	8.29545	7.59914	8.06097	9.63224	7.94025	7.88361	9.27734	7.86353
PSR01026365.hg.1	SOX13	-0.747962	7.73671	0.00302209		7.58328	7.91219	7.50692	6.60977	7.90764	6.65656	8.06155	8.86664	8.29596	7.08721	9.22002	7.13275
PSR01026359.hg.1	SOX13	-0.589616	7.64686	0.0622737		7.08674	8.10698	6.46747	7.46311	7.71583	7.27217	7.50625	9.61893	7.58518	7.79324	7.5992	7.54721
	SOX13 Average	-0.666939	9.80483
JUC02032041.hg.1	SP140	-0.58073	7.31842	0.0893964		6.96511	7.59113	5.42094	7.23293	7.17522	7.78299	8.35411	8.05124	6.79587	7.70124	7.20986	7.54038
JUC02032100.hg.1	SP140	-0.625607	6.37146	0.381866		6.7475	5.45258	4.67608	7.35278	5.12065	7.00237	5.13863	7.67057	7.1016	6.6781	6.21317	7.3035
JUC02032104.hg.1	SP140	-0.578381	5.36736	0.197005		4.47352	5.68956	4.05015	6.23786	5.46133	4.55659	4.61177	5.50739	6.4004	6.63285	5.33875	5.44815
PSR02021482.hg.1	SP140	-0.588943	5.16185	0.360105		4.38633	4.5107	5.59379	4.99501	4.58946	5.129	6.50873	6.5289	4.06771	6.16359	4.32869	5.14033
	SP140 Average	-0.593415	6.05477
JUC07001312.hg.1	TAX1BP1	-0.833716	9.45997	0.0106347		8.21769	9.31593	8.35321	10.3785	7.89006	10.1033	8.4037	10.2497	9.61762	11.0979	9.41739	10.4746
JUC07001309.hg.1	TAX1BP1	-1.32518	8.81325	0.0575603		7.29924	10.0274	5.91711	11.178	4.71438	9.76784	8.02586	10.9027	8.12894	11.6806	8.29682	9.82011
JUC07001320.hg.1	TAX1BP1	-1.18881	5.0048	0.0518356		4.89683	4.95181	3.85257	4.55184	4.13337	4.07594	5.2496	4.81534	5.04124	7.29168	6.49905	4.6983
	TAX1BP1 Average	-1.1159	7.75934
PSR19014248.hg.1	TBXA2R	-0.7638	6.89738	0.087343		7.32717	7.48441	7.98059	4.67101	6.2902	5.33952	8.51434	9.42373	7.78122	5.33252	7.57698	5.04692
PSR19014243.hg.1	TBXA2R	-0.534083	6.47736	0.137902		6.9089	7.48754	6.00759	5.97283	5.67986	5.20519	6.3228	8.97961	6.75076	5.89639	6.50792	6.00894
PSR19014242.hg.1	TBXA2R	-0.862013	6.38303	0.0474285		4.87974	7.73823	6.69547	5.84835	6.37523	4.17513	6.50284	8.82715	6.60424	6.00812	6.86155	6.08031
	TBXA2R Average	-0.719965	6.58592
JUC10005484.hg.1	TCF7L2	-0.585626	9.97134	0.0102434		9.74599	9.75157	9.0945	9.75703	10.0391	9.68294	9.81757	10.815	10.0155	10.2615	10.4649	10.2104
PSR10009875.hg.1	TCF7L2	-0.592155	9.38334	0.0336533		9.80684	8.55049	8.93583	9.25158	9.02334	8.9555	9.6449	9.44453	10.0513	9.55707	10.0463	9.33235
PSR10009831.hg.1	TCF7L2	-0.558594	8.81472	0.0952884		8.79072	8.09042	8.32538	8.945	8.53947	8.52156	8.5793	8.48282	9.44081	8.75821	9.88669	9.41629
PSR10009871.hg.1	TCF7L2	-0.527134	8.51792	0.102226		8.40509	8.13864	7.78842	8.20194	8.77134	8.22069	8.26318	8.96895	9.44178	8.23746	9.12602	8.65153
JUC10005485.hg.1	TCF7L2	-0.774715	8.01761	0.297067		8.66113	7.38401	4.88469	8.30551	7.69927	8.84693	6.82396	9.33935	7.66936	8.49303	9.06831	9.03581
JUC10005507.hg.1	TCF7L2	-0.662204	7.94972	0.135184		8.0987	7.9909	6.37626	8.00174	7.37234	7.87175	7.62036	9.00585	8.58984	8.26014	8.06907	8.13965
JUC10005483.hg.1	TCF7L2	-0.763215	7.90858	0.1485		8.86722	7.43439	5.68555	8.17045	7.95303	7.05121	8.02769	8.67537	8.10337	8.88985	8.0602	7.98465
PSR10009864.hg.1	TCF7L2	-0.599889	7.8769	0.0151438		8.12747	7.35198	6.90155	7.83094	7.56544	7.68433	8.28248	8.3061	8.0376	8.41976	8.18929	7.82581
PSR10009872.hg.1	TCF7L2	-0.604515	6.95504	0.0109552		6.07846	6.8579	6.35578	6.5711	7.4494	6.60408	6.44628	7.56982	7.63481	7.23112	7.7505	6.91128
JUC10005503.hg.1	TCF7L2	-0.713582	5.84095	0.140367		5.24909	5.18722	5.60942	6.02178	4.84774	5.98973	4.64643	5.89289	6.89692	6.27276	7.16065	6.31683
JUC10005513.hg.1	TCF7L2	-0.560546	5.59844	0.258676		5.78017	5.14715	4.12618	6.12849	4.61663	6.11038	4.54173	6.36757	5.53763	6.05349	6.1783	6.59357
	TCF7L2 Average	-0.631107	7.89405
JUC10002413.hg.1	TFAM	-0.986576	10.705	0.366035		8.82052	11.6146	6.68823	11.5591	10.5668	12.0211	9.00183	12.2632	12.5762	11.059	10.4272	11.8623
JUC10002409.hg.1	TFAM	-1.02084	10.5936	0.263559		8.71406	11.3097	8.28113	13.4212	7.15387	11.6192	6.38141	11.6616	11.1463	13.9499	10.1486	13.3365
JUC10002415.hg.1	TFAM	-1.03215	5.63521	0.0438412		3.97754	5.58305	3.22594	7.75051	4.77272	5.40506	5.08911	7.64339	4.63547	7.31186	5.06229	7.16559
	TFAM Average	-1.01319	8.97795
JUC20002546.hg.1	TOX2	-0.845198	6.37647	0.17338		7.02832	5.67732	5.5519	6.8133	4.81134	5.84103	6.80534	8.90613	6.51944	6.38384	5.70491	6.47473
PSR20004614.hg.1	TOX2	-0.544697	6.19335	0.131878		7.08648	6.62327	5.18483	5.87736	4.78239	5.97168	6.88374	8.35064	5.17026	6.16892	5.93038	6.29025
JUC20002558.hg.1	TOX2	-0.618882	5.60457	0.0673715		5.59297	5.83296	4.41721	5.78966	4.72702	5.41098	5.64147	6.35968	5.94599	5.82539	6.04381	5.66775
PSR20004605.hg.1	TOX2	-0.69265	5.45623	0.0748115		5.6208	5.29818	4.8374	5.10571	4.79698	5.00036	6.7609	7.32421	5.31222	5.30692	4.8634	5.24769
	TOX2 Average	-0.675357	5.90765
PSR03014588.hg.1	TSC22D2	-0.53464	11.8989	0.00645321		12.1022	11.2595	11.0567	11.524	12.2452	11.6019	12.8134	12.1847	11.7949	11.7652	12.5404	11.8988
PSR03014574.hg.1	TSC22D2	-0.509783	11.6287	0.0588067		11.369	11.53	11.0506	10.3856	12.1228	11.7846	12.0324	11.6442	11.5804	11.2524	13.2703	11.5217
PSR03014573.hg.1	TSC22D2	-0.51515	11.4756	0.07643		11.452	10.5213	11.5179	10.0103	12.2902	11.5167	12.1596	11.2691	11.405	10.7284	13.5395	11.2977
JUC03007367.hg.1	TSC22D2	-0.505835	11.196	0.055762		11.133	10.3919	10.4025	11.3733	11.1576	11.2003	11.5052	10.9489	11.8261	11.6351	11.6416	11.1368
PSR03014576.hg.1	TSC22D2	-0.533939	10.608	0.0390197		10.6543	9.5153	9.98603	10.0129	11.0828	10.7945	11.45	10.6119	10.5774	10.1505	11.846	10.6138
	TSC22D2 Average	-0.51987	11.3614
PSR20005845.hg.1	TSHZ2	-0.78275	7.35104	0.0624136		5.3418	8.23082	6.31565	8.09199	5.86149	7.91626	5.89642	8.23532	8.65865	8.61205	6.58614	8.46593
PSR20005835.hg.1	TSHZ2	-0.701785	7.17522	0.168217		5.75925	8.68859	6.92528	7.19826	5.15985	7.21472	6.074	7.79817	8.65821	7.84773	7.21202	7.56653
JUC20003210.hg.1	TSHZ2	-1.10099	6.60068	0.0831876		4.80695	7.57361	5.34868	6.49014	4.50272	7.57902	4.44738	8.00031	8.04852	7.62134	6.9794	7.81011
PSR20005843.hg.1	TSHZ2	-0.512514	6.23464	0.223095		4.46416	7.35438	5.76172	7.16568	3.99205	7.13232	4.74	7.23492	7.26131	7.01092	5.79142	6.90682
PSR20005844.hg.1	TSHZ2	-0.667464	5.68867	0.0637456		4.61668	5.92703	5.29723	5.75153	4.74984	5.78732	5.08907	5.81044	7.0715	5.98633	5.93222	6.24486
	TSHZ2 Average	-0.7531	6.61005
PSR09021345.hg.1	TTF1	-0.521004	7.0413	0.0104932		6.05811	7.41408	6.69136	6.93155	6.1072	7.48248	6.67785	7.67818	7.2968	7.33538	7.16993	7.65265
JUC09011467.hg.1	TTF1	-1.00678	6.69702	0.0977027		5.24719	8.20022	5.53148	7.5857	4.85595	5.74125	5.52367	7.94995	7.6849	7.31336	7.07094	7.65966
JUC09011472.hg.1	TTF1	-0.73879	6.39753	0.105607		5.06258	6.39825	5.87529	6.93472	5.68649	6.21151	7.40693	6.37884	5.96676	6.99805	6.47829	7.37271
PSR09021338.hg.1	TTF1	-0.555312	6.14129	0.299485		6.17872	4.98893	5.51439	5.76485	7.43812	5.29682	8.26752	6.20693	6.2312	6.3326	6.00732	5.46813
	TTF1 Average	-0.705472	6.56929
JUC03014439.hg.1	ZBTB11	-0.537866	9.14035	0.246176		7.31528	8.27133	9.71735	8.80401	9.77686	9.34368	9.13748	10.0076	9.99268	8.91083	9.20493	9.20222
PSR03029238.hg.1	ZBTB11	-0.539562	6.7633	0.0842749		5.60883	6.09207	7.14538	6.81892	6.56472	6.73123	7.03929	6.99376	6.85032	6.85057	7.20605	7.25853
PSR03029252.hg.1	ZBTB11	-0.709972	5.32134	0.157808		4.61182	3.58192	3.93352	5.59714	7.11381	4.95991	6.45444	5.41843	5.12943	5.44133	6.5808	5.03352
	ZBTB11 Average	-0.5958	7.075
PSR03030132.hg.1	ZBTB20	-0.692812	10.4186	0.0881531		9.5874	11.1496	8.16888	11.22	10.1305	10.1769	10.3155	10.7403	10.1632	11.4439	11.1201	10.8071
PSR03030155.hg.1	ZBTB20	-0.593745	9.81158	0.189414		8.73527	10.6822	9.26817	10.163	8.86131	9.37834	9.91203	9.68242	10.0251	10.2087	10.6047	10.2177
JUC03014962.hg.1	ZBTB20	-0.730314	7.88859	0.179604		6.48402	8.88517	7.21518	8.92436	6.06944	7.56242	7.47047	8.58727	8.43765	8.07714	8.4355	8.51445
PSR03030176.hg.1	ZBTB20	-0.572901	7.36366	0.402216		6.48981	9.58231	6.22536	6.28581	7.62756	6.25243	6.57402	7.45094	8.32179	7.8459	9.12613	6.5819
JUC03014986.hg.1	ZBTB20	-0.581454	7.33632	0.243001		7.58928	7.08758	7.21027	6.51603	6.65839	7.21204	7.23105	7.06929	8.42282	7.03638	9.08049	6.92228
PSR03030135.hg.1	ZBTB20	-0.913618	6.4536	0.10399		5.92171	6.98959	4.96698	4.7876	6.93225	6.38259	7.01228	6.29079	6.84792	6.82343	8.33086	6.15714
PSR03030159.hg.1	ZBTB20	-0.603063	6.12293	0.0949153		5.67168	6.84354	5.58103	6.28384	5.09846	5.44987	5.47366	6.61997	6.78426	6.66396	6.506	6.49895
JUC03014995.hg.1	ZBTB20	-0.647552	5.56105	0.142944		4.67839	6.0781	3.3926	5.60392	5.3929	6.27771	4.63293	5.889	5.5726	6.79948	6.07323	6.3417
	ZBTB20 Average	-0.666932	7.61954
PSR21005846.hg.1	ZBTB21	-0.559506	10.6992	0.00551294		10.2797	11.2519	9.6466	10.4626	10.2608	10.6152	10.7104	11.8818	10.7415	10.685	10.7408	11.1144
JUC21003027.hg.1	ZBTB21	-0.697941	8.83733	0.104684		8.36358	9.01482	6.97161	9.16507	7.82961	9.58544	8.5572	10.0899	9.03755	9.11604	8.90625	9.41089
PSR21005840.hg.1	ZBTB21	-0.55985	6.68022	0.142062		5.18903	6.65863	6.80982	6.7374	6.0953	6.9116	6.73793	7.71271	6.43564	6.93349	7.21655	6.72455
JUC21003023.hg.1	ZBTB21	-2.31272	6.41848	0.0024924		4.10544	7.78154	5.20509	4.33118	4.25466	5.89484	6.35399	8.51629	8.96522	6.78616	7.08927	7.73814
	ZBTB21 Average	-1.0325	8.15881
PSR03013851.hg.1	ZBTB38	-0.500317	13.4225	0.0435557		13.4925	12.6772	12.7225	13.4083	13.7545	12.9789	13.6958	14.0202	13.3184	13.5233	13.9641	13.514
JUC03006990.hg.1	ZBTB38	-0.9493	7.52916	0.0261011		5.70629	6.75688	6.99176	7.67014	7.84064	7.36138	7.11503	8.97114	7.17114	8.24089	8.33607	8.18862
JUC03006980.hg.1	ZBTB38	-0.938733	5.52995	0.0259964		5.73348	4.04326	4.46567	4.07835	6.21139	5.83138	5.96003	5.87999	5.32807	5.82041	7.09334	5.91409
PSR03013846.hg.1	ZBTB38	-0.520257	5.43611	0.0760652		5.06246	5.24374	5.57435	4.54873	5.24106	5.38556	6.12514	5.68917	5.36773	5.06819	6.51157	5.41564
	ZBTB38 Average	-0.727152	7.97942
JUC01002323.hg.1	ZBTB40	-0.670181	11.282	0.0219421		10.2187	11.7201	10.2864	11.8619	9.90323	11.6913	10.4757	12.5133	11.2689	12.2046	11.3643	11.8759
JUC01002310.hg.1	ZBTB40	-0.628525	6.90011	0.223662		6.67425	7.79908	4.10739	7.37712	6.90065	6.65662	7.25222	7.74513	6.94902	7.69457	6.9236	6.72172
JUC01002314.hg.1	ZBTB40	-0.515875	6.68961	0.233984		6.4649	7.05264	4.97705	7.25677	6.08343	6.75528	6.41224	7.20155	7.35589	7.26261	6.59655	6.85647
	ZBTB40 Average	-0.60486	8.29059
PSR04001391.hg.1	ZBTB49	-0.543992	10.3649	0.0373792		10.4541	10.178	10.4313	10.089	9.66763	9.73751	10.9945	10.3558	11.1066	10.1642	11.0653	10.1352
PSR04001390.hg.1	ZBTB49	-0.665248	8.24898	0.00566369		8.42596	7.91026	7.99282	7.3565	8.1865	7.62608	8.41911	8.56458	8.83608	8.1019	9.20217	8.36577
PSR04001397.hg.1	ZBTB49	-0.634831	6.06941	0.0105718		6.89774	5.34052	6.10406	5.05675	6.01458	5.09831	7.1215	5.99125	6.34741	6.11061	6.5177	6.23247
JUC04000620.hg.1	ZBTB49	-0.530347	5.52297	0.0902525		5.77968	5.3409	5.34476	5.37283	4.97172	4.7369	6.45143	6.09822	4.75237	5.73778	5.6983	5.99076
	ZBTB49 Average	-0.593604	7.55157
PSR02035939.hg.1	ZC3H8	-0.536753	10.6282	0.046164		10.5551	10.4853	10.3415	10.0818	10.8761	9.81929	10.8845	10.399	10.699	10.6909	12.2911	10.415
PSR02035936.hg.1	ZC3H8	-0.714063	10.574	0.0188886		10.7723	9.96107	10.4583	9.64069	10.9857	9.48358	11.2942	10.4138	10.4944	10.4337	12.5298	10.4201
PSR02035928.hg.1	ZC3H8	-0.543781	9.56289	0.109581		10.0024	9.17206	9.3449	8.77437	10.245	8.20727	10.3796	9.08972	9.12151	9.69548	10.8807	9.84166
PSR02035938.hg.1	ZC3H8	-0.543832	9.44769	0.0737995		9.8142	8.87867	9.32334	8.38549	10.3733	8.27963	9.6908	9.0648	9.30992	9.37587	11.3936	9.48263
JUC02018578.hg.1	ZC3H8	-0.570855	9.23249	0.255071		8.58743	9.52482	8.59712	9.35496	8.29894	9.31911	9.45019	9.10874	8.12406	9.94379	10.8003	9.68047
PSR02035924.hg.1	ZC3H8	-0.501828	8.80928	0.0106659		8.78892	8.31486	8.50665	8.75345	9.00283	7.98349	9.4243	8.9253	8.69931	8.80684	9.86451	8.64091
JUC02018587.hg.1	ZC3H8	-0.569687	8.76477	0.0167234		8.64107	8.21933	7.89212	8.72941	9.17899	8.21866	8.42565	8.82421	8.69294	9.38617	9.89697	9.07176
JUC02018588.hg.1	ZC3H8	-0.657445	8.46238	0.0920584		8.24161	7.54037	8.28426	8.01401	9.41174	7.30995	9.8965	8.5303	7.97056	8.27345	9.46056	8.61524
PSR02035929.hg.1	ZC3H8	-0.625774	8.40472	0.00510041		8.12638	8.06969	7.66027	8.32348	8.70155	7.66964	8.77848	8.64404	8.55556	8.53473	9.05306	8.73978
JUC02018581.hg.1	ZC3H8	-1.05218	7.94749	0.153708		6.61247	7.22437	7.3945	7.31326	9.12113	6.86265	9.44226	7.85195	9.56653	8.258	7.51443	8.20829
JUC02018583.hg.1	ZC3H8	-0.695856	7.43276	0.0410794		7.20495	6.76779	6.82845	7.52813	7.42891	6.75076	6.81452	8.00502	7.59445	8.15032	8.00564	8.11417
PSR02035930.hg.1	ZC3H8	-0.549107	7.23456	0.0612094		6.83586	6.96567	6.43365	7.4803	6.54003	7.50454	6.53659	7.80612	7.26394	7.66238	7.82185	7.9638
PSR02035923.hg.1	ZC3H8	-1.14334	6.87319	0.135628		7.1591	5.66621	5.7887	5.97963	6.24368	6.9718	6.34422	6.96582	8.98847	7.81275	8.21922	6.3387
PSR02035933.hg.1	ZC3H8	-0.684851	6.3795	0.00011838		5.96438	5.80222	6.25102	6.28768	6.13643	5.78074	6.6974	6.76521	6.87088	6.81612	6.71012	6.47185
PSR02035940.hg.1	ZC3H8	-0.616922	5.99169	0.376677		4.00537	7.73971	5.8337	5.97442	5.39698	5.14918	5.87291	6.15157	7.07422	5.19976	7.85091	5.65153
PSR02035941.hg.1	ZC3H8	-0.534012	5.03515	0.0802187		5.46465	5.17862	4.52076	4.09723	4.85658	4.49103	5.70636	4.77458	5.92525	4.68362	5.6237	5.09944
	ZC3H8 Average	-0.658768	8.1738
JUC01022316.hg.1	ZCCHC11	-0.620096	7.71999	0.282561		7.39975	6.96059	5.92297	8.16482	8.23145	7.78008	6.06716	9.05826	7.72612	8.26798	8.38209	8.67862
JUC01022321.hg.1	ZCCHC11	-0.593149	7.12971	0.158042		6.42653	7.50477	5.34047	6.49252	7.45208	7.78246	7.76749	7.60185	6.91364	7.46012	7.80767	7.00696
JUC01022299.hg.1	ZCCHC11	-0.664446	6.81581	0.426309		7.29263	6.73984	4.27376	8.56702	4.92974	7.0985	7.05683	8.76145	5.97438	8.60186	7.72992	4.76373
JUC01022296.hg.1	ZCCHC11	-0.655614	6.74732	0.166703		5.72079	6.86848	5.97345	7.47381	5.11037	7.37019	7.25056	7.7084	7.35445	7.05788	6.4593	6.6202
JUC01022303.hg.1	ZCCHC11	-0.589072	5.10669	0.256402		4.2309	4.90817	3.78321	6.27314	3.96273	5.71477	6.37458	5.64353	5.11467	6.60752	4.12652	4.54053
	ZCCHC11 Average	-0.624476	6.7039
PSR10002529.hg.1	ZEB1	-0.608947	13.3332	0.000986718		12.9002	14.0892	12.4629	13.1838	12.531	13.0055	13.4701	14.6886	13.3891	13.5196	13.3118	13.4471
PSR10002533.hg.1	ZEB1	-0.501835	12.2954	0.016921		11.8905	12.8385	11.7738	12.2414	11.4402	12.0823	12.2079	13.5006	12.0729	12.4918	12.5883	12.4163
JUC10001352.hg.1	ZEB1	-0.687147	11.2764	0.0535034		10.6427	11.8879	9.9156	11.2342	10.735	11.1818	11.043	12.035	11.8965	11.5151	11.5037	11.7269
JUC10001371.hg.1	ZEB1	-0.695131	9.00089	0.0687202		9.24654	9.60421	7.96825	9.26621	7.39639	8.43832	9.22434	10.1481	9.72554	9.07101	8.36745	9.55424
PSR10002554.hg.1	ZEB1	-0.535591	8.70681	0.0123105		8.38338	10.5477	7.64493	8.05337	7.77796	8.22676	8.69492	11.5471	8.54815	8.41408	8.2756	8.36777
JUC10001385.hg.1	ZEB1	-0.635058	6.76174	0.110241		6.12712	6.66262	6.48924	7.26346	5.08456	7.03826	5.54657	8.07881	6.60753	8.0336	6.6339	7.5752
JUC10001366.hg.1	ZEB1	-0.675568	5.379	0.0827522		4.36684	5.04795	5.86006	6.38454	4.07954	4.50838	5.53932	5.94961	5.84364	5.87409	5.52345	5.57061
JUC10001373.hg.1	ZEB1	-1.25812	5.24291	0.510998		5.63411	4.09918	4.84037	5.63491	4.23579	3.23875	5.93067	4.58542	3.76058	2.81233	13.9326	4.21023
	ZEB1 Average	-0.699675	8.99955
PSR02037789.hg.1	ZEB2	-0.72275	8.10465	0.113108		11.5142	5.53179	7.51247	6.7726	8.60147	6.52717	10.9789	7.54634	8.23283	7.8322	8.49826	7.70763
JUC02019667.hg.1	ZEB2	-0.713546	7.30918	0.141531		9.86937	5.42034	5.92449	6.48793	7.65585	6.35644	10.2389	7.7567	6.97607	7.11237	6.90613	7.0055
PSR02037794.hg.1	ZEB2	-0.776266	7.20439	0.000118091		9.33878	6.01766	6.22758	6.30374	6.78487	6.22491	9.84298	7.01878	6.90193	7.04361	7.62651	7.12133
PSR02037790.hg.1	ZEB2	-0.913699	6.98706	0.0308511		10.3178	4.60086	6.16045	5.48454	6.45668	6.16094	10.6275	6.89478	6.56646	6.19713	7.69214	6.68545
PSR02037800.hg.1	ZEB2	-0.678092	6.14404	0.024716		7.96147	5.27475	4.55468	6.00369	5.48959	5.54581	8.2706	6.58705	5.87306	6.12174	6.14981	5.89627
JUC02019654.hg.1	ZEB2	-0.531993	6.05877	0.11317		4.93051	6.87618	4.69159	7.21569	4.10004	6.9426	5.14209	7.02552	6.05151	6.92363	5.45552	7.35031
PSR02037783.hg.1	ZEB2	-0.921211	5.95418	0.0646344		9.44382	3.67223	4.64299	4.56645	5.91108	4.72486	9.07343	5.94907	5.56649	6.15248	6.04828	5.69894
PSR02037792.hg.1	ZEB2	-0.77112	5.65587	0.00392135		7.90331	4.24802	4.22443	4.79715	5.38418	5.06475	8.39545	5.3666	5.49134	5.67449	5.72497	5.59571
JUC02019661.hg.1	ZEB2	-0.740898	5.55898	0.00297413		7.24852	5.24224	4.97119	3.89674	4.85385	4.91864	8.50371	5.7973	5.37273	4.65515	5.86803	5.37965
PSR02037787.hg.1	ZEB2	-0.671122	5.01552	0.0146609		7.06672	3.76832	4.48948	4.20174	4.72503	3.82844	8.06695	4.59636	4.40939	4.75885	5.24743	5.02748
	ZEB2 Average	-0.74407	6.39926
JUC16009974.hg.1	ZFHX3	-0.52353	14.2215	0.122242		14.0072	14.7394	12.8607	14.2022	13.8033	14.1459	14.4341	14.8892	13.8135	14.2273	15.5059	14.0298
PSR16017549.hg.1	ZFHX3	-0.535548	11.9072	0.0715021		11.4652	12.753	10.3535	11.8386	11.4837	11.9427	12.3295	12.5061	11.3306	12.102	12.7203	12.0614
PSR16017551.hg.1	ZFHX3	-0.578073	10.8447	0.14336		10.5442	11.7258	9.12474	10.8393	10.2677	10.8323	11.3921	11.7038	10.1877	10.5727	12.1161	10.8299
PSR16017552.hg.1	ZFHX3	-0.612446	10.0962	0.142969		9.27357	11.3188	7.99497	10.1336	9.75647	10.2625	10.4409	11.0404	9.55202	10.2194	11.1814	9.98052
PSR16017554.hg.1	ZFHX3	-0.594136	9.4723	0.167997		9.01203	10.4422	7.03855	9.87825	9.25675	9.4236	9.28928	10.5102	9.16819	9.71695	10.503	9.42856
JUC16009976.hg.1	ZFHX3	-0.76865	8.24477	0.137281		7.83478	9.55114	5.4713	8.94584	6.63011	8.7295	8.1327	9.79936	6.7734	9.11965	9.33657	8.61289
	ZFHX3 Average	-0.602064	10.7978
JUC20006019.hg.1	ZHX3	-1.11699	6.60396	0.22914		5.31644	7.57403	6.23054	7.24829	4.19076	5.71277	5.01273	7.52119	4.85338	9.33873	8.05248	8.19624
JUC20005996.hg.1	ZHX3	-0.594286	5.74626	0.272777		6.18892	5.38667	5.38844	5.13955	5.66084	4.93031	6.21358	6.71401	6.838	6.60416	4.11744	5.77324
JUC20006003.hg.1	ZHX3	-0.839554	5.49455	0.219682		3.89244	4.92364	5.16287	5.67728	5.15121	5.64122	7.64256	5.62196	5.36053	5.59973	5.75449	5.50671
	ZHX3 Average	-0.850275	5.94826
PSR13003824.hg.1	ZIC2	-0.792741	7.64537	0.189506		5.83225	6.91132	8.09171	8.16977	6.36783	8.12108	6.27186	8.1059	8.49332	7.97174	9.54089	7.8667
PSR13003821.hg.1	ZIC2	-0.948392	6.67431	0.0960063		4.80711	5.49376	6.47022	7.61971	5.66326	7.14662	5.15552	7.58583	7.58661	7.61915	8.11133	6.83258
PSR13003822.hg.1	ZIC2	-0.771053	5.47052	0.0393259		4.83613	4.34822	5.89101	5.36613	5.16265	4.9058	4.5252	5.682	6.74903	5.66573	6.69985	5.81446
	ZIC2 Average	-0.837395	6.59673
	Grand Average	-0.98447	8.09296

## Sheet: sheet 3
Log2 fold change, average expression, t-test P-value from pairwise comparison of the 6 replicates and original raw log2-intensity data of all 6 replicates for the downregulated transcription factor exon set IDs
Probe.Set.ID	Gene.Symbol	log2FoldChange	AverageExpression (log2 - intensity)	P value pairwise ttest		CtrlStiff 1	CtrlStiff 2	CtrlStiff 3	CtrlStiff 4	CtrlStiff 5	CtrlStiff 6	CtrlSoft 1	CtrlSoft 2	CtrlSoft 3	CtrlSoft 4	CtrlSoft 5	CtrlSoft 6
						log2 - intensities
JUC07002000.hg.1	AEBP1	0.749836	6.48835	0.0273047		7.82921	4.83235	8.0332	5.99692	8.07613	6.4118	7.1693	3.82837	7.79382	5.79769	7.48343	4.60798
JUC07002002.hg.1	AEBP1	0.57464	6.49112	0.172078		7.59757	5.05362	6.03451	6.67821	8.47753	6.82918	7.52961	4.79831	6.67394	6.07037	6.73053	5.42004
JUC07002003.hg.1	AEBP1	0.750074	8.35126	0.0489214		9.96579	5.78923	10.1958	7.73474	11.2849	7.38728	9.29258	5.68604	9.33732	6.99081	9.25208	7.2985
JUC07002016.hg.1	AEBP1	0.555182	9.10508	0.096861		10.5725	6.92201	10.0193	9.12533	10.9222	8.73467	10.8882	6.70936	9.75358	7.65028	9.72463	8.2389
PSR07004226.hg.1	AEBP1	0.529254	11.0514	0.0712346		12.3231	8.78276	11.9537	11.1008	12.714	11.0219	12.4817	8.60428	11.7849	10.0537	11.4056	10.3905
	AEBP1 Average	0.631797	8.29744
JUC0X002239.hg.1	AR	0.698354	5.84609	0.232157		7.62826	3.92417	4.04444	6.86918	7.88701	6.81855	6.26149	3.79275	5.6156	5.93597	6.02675	5.34892
PSR0X004642.hg.1	AR	0.81585	6.22381	0.0259331		8.31646	4.63527	5.56834	6.61761	7.61102	7.04173	7.72009	4.95224	4.03918	5.54532	6.7741	5.86439
PSR0X004635.hg.1	AR	0.933917	6.26968	0.00898492		7.97127	5.29312	5.88304	6.73973	7.69111	6.84154	7.28423	3.57661	4.9994	6.17799	7.40744	5.37063
PSR0X004644.hg.1	AR	0.573414	7.08337	0.0693506		9.37291	4.91029	5.80968	7.59085	9.17252	7.36424	8.42404	5.39844	5.49689	6.87501	7.89924	6.68638
PSR0X004641.hg.1	AR	0.593701	7.16884	0.0199501		9.12034	5.12974	6.20073	7.91243	8.89425	7.53664	9.11677	4.83329	5.19309	6.8533	8.52896	6.70653
PSR0X004645.hg.1	AR	0.604169	7.34135	0.0650617		10.0996	5.02442	5.73476	7.68591	9.32936	7.98654	9.31989	5.25368	5.71459	6.16226	8.62987	7.15526
JUC0X002234.hg.1	AR	0.723669	7.50352	0.0484901		8.73856	6.20557	6.29075	8.27103	8.87431	8.81194	7.8494	6.54994	5.68502	7.59843	8.14997	7.01736
PSR0X004647.hg.1	AR	0.67866	8.07621	0.0253193		10.3534	5.80854	6.52227	9.03027	9.80397	8.97481	9.50674	5.53345	6.64542	7.70791	9.10858	7.91921
JUC0X002237.hg.1	AR	0.708421	8.7241	0.0235704		11.0812	6.2164	7.89262	9.33722	10.4965	9.44591	10.943	6.02943	7.29648	7.97619	9.87861	8.09564
	AR Average	0.70335	7.13744
JUC19000114.hg.1	ARID3A	1.28662	5.60068	0.339522		4.44625	2.72899	6.93951	6.97272	10.7936	5.58284	2.11127	5.4091	3.41828	8.33381	5.58373	4.88802
JUC19000118.hg.1	ARID3A	0.564872	7.40492	0.0802761		8.21645	7.00928	8.0314	7.67407	7.3532	7.83972	8.19351	7.44553	7.18372	6.93181	6.29912	6.68121
JUC19000117.hg.1	ARID3A	1.04812	7.77105	0.0225488		7.92863	8.49591	7.80495	8.58591	8.16778	8.78745	6.24227	8.69091	6.68809	7.73567	6.10345	8.02155
	ARID3A Average	0.966536	6.92555
JUC0X007990.hg.1	ATRX	1.05716	7.22517	0.0524916		8.48991	9.08757	8.04938	8.48136	5.03945	7.37483	7.16981	7.92355	5.34197	8.11834	5.37695	6.2489
JUC0X007956.hg.1	ATRX	0.5085	9.78622	0.0219642		10.0091	10.557	9.35656	10.4087	9.61925	10.2921	9.00333	10.5215	8.44274	10.0186	9.37463	9.83099
JUC0X007991.hg.1	ATRX	1.05284	10.9657	0.329805		13.0269	12.2239	10.2698	11.9367	9.70134	11.7939	7.27069	12.3196	10.5939	12.0521	8.33378	12.0655
	ATRX Average	0.872833	9.32569
JUC17011645.hg.1	BRCA1	0.655713	5.36588	0.194509		5.31801	4.80731	5.60617	5.47044	7.01067	5.94982	3.31284	4.65627	6.21735	5.5575	5.12427	5.35989
PSR17020813.hg.1	BRCA1	0.600252	7.1681	0.201774		6.69756	8.00004	8.15233	7.59573	7.40279	6.96089	4.89996	6.52345	7.44645	7.63679	6.79624	7.90493
PSR17020779.hg.1	BRCA1	0.517239	7.17685	0.20054		7.79229	7.20376	7.50564	6.89487	8.15591	7.06032	6.96958	6.47616	7.80612	7.33746	6.2424	6.67764
	BRCA1 Average	0.591068	6.57027
PSR07029493.hg.1	CREB3L2	0.628557	7.67823	0.00711626		7.53163	7.92453	8.57165	7.6114	8.20657	8.10926	7.12555	6.79914	7.70051	7.48411	7.65519	7.4192
PSR07029507.hg.1	CREB3L2	0.520865	8.78829	0.0759485		9.43867	7.16374	10.5625	8.75006	9.37959	8.99773	9.1703	7.6022	9.73935	8.35911	8.3187	7.97748
PSR07029502.hg.1	CREB3L2	0.61074	9.00866	0.00249801		9.53691	7.77685	10.2211	9.42483	9.13731	9.78717	8.52722	7.37274	9.42034	9.14085	8.62467	9.13392
PSR07029509.hg.1	CREB3L2	0.684525	11.4222	0.00725064		12.0763	10.3196	12.4361	11.7358	12.1526	11.8663	10.8651	9.90756	12.0684	11.4065	11.0694	11.1625
JUC07014586.hg.1	CREB3L2	0.543817	13.3761	0.00975711		13.9514	12.6183	13.8063	13.5876	14.0356	13.889	13.3218	12.0209	13.8385	13.1347	13.0705	13.2389
JUC07014576.hg.1	CREB3L2	0.52839	13.4141	0.0229087		13.7616	12.8251	14.1357	13.397	14.195	13.7555	13.5049	11.658	13.9428	13.0264	13.3119	13.4556
	CREB3L2 Average	0.586149	10.6146
JUC12019409.hg.1	ETV6	0.770611	5.02063	0.16754		4.74756	4.97923	5.17654	6.09156	6.23949	5.20123	4.02956	5.55635	2.98819	5.00884	4.43745	5.79155
JUC12019421.hg.1	ETV6	0.713791	7.22386	0.270625		8.79079	6.9717	7.68747	7.02524	7.64757	7.36177	5.45263	7.70289	7.42033	7.13404	6.64897	6.84294
JUC12019417.hg.1	ETV6	0.625715	10.2848	0.148014		10.254	10.6161	9.99434	10.9409	11.0261	10.7542	8.6717	10.8639	10.4734	10.324	9.34268	10.1557
	ETV6 Average	0.703372	7.50975
JUC07015193.hg.1	EZH2	0.651168	6.1161	0.0620688		6.25918	6.2476	6.51482	6.29474	7.09782	6.23597	6.3112	5.90435	5.87115	5.91921	5.20103	5.53619
JUC07015188.hg.1	EZH2	0.504803	7.5233	0.0532759		7.55335	8.20065	7.93563	7.71849	7.65616	7.58992	6.48175	7.80713	7.00381	7.87278	6.92399	7.53592
PSR07030609.hg.1	EZH2	0.506892	7.67993	0.116385		8.16946	8.5133	7.92647	7.48201	7.7382	7.77079	6.63702	7.82833	7.5652	7.79778	6.94032	7.79022
JUC07015179.hg.1	EZH2	0.558068	8.61188	0.173158		8.43313	9.71211	9.24602	8.85774	8.28586	8.81065	6.63633	9.0922	9.165	8.79944	6.98491	9.31922
JUC07015174.hg.1	EZH2	0.51589	8.86689	0.029375		8.64992	9.61403	9.50898	8.98356	8.82271	9.16982	7.95706	9.21523	9.43064	8.81137	7.58563	8.65377
PSR07030642.hg.1	EZH2	0.618839	10.5417	0.0837361		10.6147	10.8235	10.5329	11.7137	9.8683	11.5534	9.04688	10.5788	9.11779	11.5234	10.0139	11.1127
	EZH2 Average	0.559277	8.2233
JUC12008022.hg.1	FOXM1	0.546	5.73788	0.185504		7.2578	5.77566	6.85749	4.86701	6.43769	4.86964	5.96774	4.95985	5.95664	5.2466	5.09073	5.56773
PSR12014592.hg.1	FOXM1	0.878445	5.82262	0.217396		6.56983	6.18536	7.85691	4.78271	7.0835	5.09273	4.66214	3.74841	6.13917	5.95909	5.82456	5.967
JUC12008013.hg.1	FOXM1	0.722993	5.97541	0.135232		6.35762	6.07005	7.71073	5.43088	7.45887	4.99328	5.21957	4.99054	6.93432	5.64798	5.30758	5.58348
PSR12014591.hg.1	FOXM1	0.677765	7.50348	0.319114		8.16957	8.42844	8.55387	6.36733	8.5586	6.97637	6.83482	5.98848	7.99047	7.64612	6.67133	7.85638
PSR12014590.hg.1	FOXM1	0.65651	7.84079	0.38025		8.43134	8.69154	8.82056	7.08294	9.35017	6.63772	7.2053	5.7151	9.13234	7.8156	7.33828	7.86859
JUC12008021.hg.1	FOXM1	0.882517	7.9821	0.295087		8.41407	9.04618	8.96996	7.35889	9.48408	7.26695	6.15088	5.84352	8.839	8.46211	7.52843	8.42109
JUC12008015.hg.1	FOXM1	0.837614	8.30142	0.146848		8.70773	8.48366	9.76377	7.81703	9.43815	8.11103	7.26565	7.22253	8.55799	8.47317	7.09694	8.6794
JUC12008019.hg.1	FOXM1	0.539814	8.45088	0.547219		9.58701	8.65316	10.1902	7.42654	9.60088	6.86693	7.75514	5.34656	9.95614	8.80962	8.21431	9.00408
PSR12014581.hg.1	FOXM1	1.0123	9.10999	0.18213		10.2768	8.95839	10.898	8.0636	10.986	8.514	8.60997	5.80349	10.2744	9.06808	8.84616	9.02092
JUC12008018.hg.1	FOXM1	0.892419	9.14885	0.353466		10.4804	9.51269	10.7968	7.85663	11.0344	7.88953	7.967	5.94213	10.9614	9.12079	8.85468	9.36979
PSR12014585.hg.1	FOXM1	0.791705	9.58798	0.353015		10.7594	10.0519	11.1307	8.37528	11.1218	8.4639	8.90499	6.57676	10.7444	9.79757	9.49357	9.63546
PSR12014586.hg.1	FOXM1	0.80502	9.86741	0.256279		10.7152	10.05	11.4447	9.09306	11.3686	8.94793	9.43173	6.93483	11.0259	9.98138	9.69177	9.72373
PSR12014579.hg.1	FOXM1	0.623745	10.3642	0.377318		11.6302	10.303	12.0831	9.14233	11.8387	9.05926	10.408	7.45309	11.6068	10.111	10.3457	10.3896
JUC12008012.hg.1	FOXM1	0.595917	11.246	0.336597		11.9639	11.3834	12.4687	10.5462	12.4639	10.4375	10.6982	8.69164	12.2425	11.6421	11.3989	11.0146
PSR12014587.hg.1	FOXM1	0.783058	11.9104	0.330043		12.9966	12.4152	13.3064	11.0546	13.2746	10.7638	11.4036	8.94934	12.8173	11.9606	11.8536	12.1285
	FOXM1 Average	0.749722	8.58996
JUC01023405.hg.1	FUBP1	0.571841	5.91128	0.224115		6.0805	5.63856	8.82056	5.6062	6.15131	4.8861	6.34994	4.67596	6.48435	5.06908	5.82707	5.34579
JUC01023393.hg.1	FUBP1	0.622322	6.6275	0.0132911		6.32759	6.75018	7.82135	7.11949	7.07952	6.53383	5.93298	5.6761	6.94365	6.90294	6.08317	6.35919
PSR01043660.hg.1	FUBP1	0.978553	7.1934	0.000386215		7.12779	7.4647	8.61609	7.89896	7.41394	7.5746	5.79739	6.52001	7.35555	7.09464	6.44927	7.00791
PSR01043666.hg.1	FUBP1	0.514423	7.91419	0.0337374		7.63331	7.86597	8.48254	8.12732	8.96763	7.95167	7.35735	7.14515	7.23304	7.57734	8.70147	7.92755
JUC01023394.hg.1	FUBP1	0.846962	8.22728	0.0765181		8.02552	8.11205	8.70316	9.03039	9.20309	8.83037	6.63564	7.36206	9.16026	8.44122	6.89043	8.3332
PSR01043657.hg.1	FUBP1	0.770264	8.68257	0.00368839		8.07832	8.38629	10.0026	9.02194	9.84786	9.06916	7.89847	7.65961	9.16516	8.42521	8.61194	8.02423
	FUBP1 Average	0.717394	7.42604
PSR02032290.hg.1	GCFC2	0.756872	5.70774	0.48007		10.2455	4.66212	4.88993	4.30317	6.22994	6.18638	5.3788	3.51644	7.51916	4.10006	6.28845	5.17291
PSR02032286.hg.1	GCFC2	0.511643	6.09815	0.336986		5.20444	7.93374	7.09555	5.65937	6.69479	5.53595	5.28856	6.02959	5.16343	5.29721	6.71867	6.55652
JUC02016697.hg.1	GCFC2	0.508496	11.0246	0.523816		10.5818	11.8808	12.0025	11.3516	10.7531	11.1032	6.73285	11.1454	11.4663	11.2312	11.727	12.3192
	GCFC2 Average	0.592337	7.61015
PSR01051598.hg.1	GON4L	0.684677	7.17505	0.0521408		6.92224	8.26744	7.98737	7.46222	6.87081	7.59427	5.23405	6.96571	7.98632	7.02139	6.40662	7.3822
PSR01051597.hg.1	GON4L	0.569654	8.17726	0.032769		7.64958	8.90017	9.00447	8.61848	8.03805	8.56178	6.56975	7.7204	9.02897	8.25885	7.45743	8.31922
JUC01039736.hg.1	GON4L	0.746357	13.1278	0.290899		13.2332	13.8493	12.7055	14.4303	12.7409	14.0464	13.1071	13.9702	8.81799	14.431	12.3502	13.851
	GON4L Average	0.666896	9.49336
JUC07003041.hg.1	GTF2I	0.971105	6.52576	0.0540332		4.71404	8.14197	9.23063	6.3595	5.7669	7.85482	3.99936	6.89691	6.54735	5.89697	5.86744	7.0332
PSR07006301.hg.1	GTF2I	0.807869	6.96547	0.0147367		6.92626	7.14046	7.08932	7.81135	7.86565	7.3834	6.16057	5.31983	6.29542	7.29036	7.13302	7.17003
JUC07003052.hg.1	GTF2I	0.698705	10.6708	0.505774		11.1199	11.5233	10.4328	11.4236	10.0465	11.5747	5.69296	11.2454	11.6168	11.6695	10.5707	11.1332
	GTF2I Average	0.825893	8.05401
PSR03018703.hg.1	HES1	0.54166	6.51256	0.0141665		6.31096	7.02552	5.69223	7.03649	7.5865	7.04862	5.44006	6.78073	4.77471	6.25963	7.51951	6.67573
JUC03009495.hg.1	HES1	0.792234	6.75346	0.02201		5.48367	8.11766	5.99953	7.59162	8.09721	7.60776	4.36052	8.34787	4.48385	6.8415	7.10946	7.00086
JUC03009494.hg.1	HES1	0.639953	7.78978	0.0794391		6.99308	8.10774	6.82552	8.76354	9.14401	8.82466	7.34401	8.19778	5.87245	7.64963	8.40664	7.34831
PSR03018704.hg.1	HES1	0.640213	8.81549	0.172894		8.52336	8.86747	8.62466	9.43788	9.65789	9.7023	6.70418	9.31408	6.89461	8.72512	10.0437	9.29064
	HES1 Average	0.653515	7.46782
PSR10007407.hg.1	HHEX	0.58917	5.1149	0.146177		4.38989	5.68064	5.79595	6.03395	3.94901	6.60748	3.30466	5.64837	4.54103	5.16891	4.81489	5.44402
PSR10007404.hg.1	HHEX	0.685852	5.26771	0.0210526		5.86559	5.14887	6.16651	6.32798	4.70263	5.45225	5.04333	4.42379	4.97334	5.11781	4.60328	5.38717
PSR10007406.hg.1	HHEX	0.509671	6.63474	0.0125988		6.8911	7.12096	6.91306	7.01404	5.82849	7.56982	6.25817	6.30291	6.68586	6.91108	5.46426	6.65718
JUC10004202.hg.1	HHEX	0.62721	7.91547	0.00258927		8.08564	8.14795	8.25185	8.49082	7.8857	8.51251	7.00651	7.84137	7.72738	8.0413	7.28763	7.707
PSR10007409.hg.1	HHEX	0.55417	11.1292	0.0707793		11.1222	11.3686	10.9453	12.0709	11.0396	11.891	10.2235	10.4543	11.3649	11.6389	9.80459	11.6265
PSR10007410.hg.1	HHEX	0.580507	13.1855	0.00676857		13.0693	13.2921	13.3899	13.924	13.1785	14.0007	12.4091	12.4094	13.3353	13.3749	12.263	13.5797
JUC10004205.hg.1	HHEX	0.931502	14.6194	0.0824554		15.1897	14.7183	15.2412	15.12	14.7751	15.4666	12.3275	14.2782	15.4651	13.9326	14.232	14.6866
	HHEX Average	0.639726	9.12385
PSR14004146.hg.1	HIF1A	0.551826	5.67981	0.273264		5.6807	5.95766	5.80363	5.30695	6.59966	6.38576	6.8377	5.27723	5.6281	4.55363	5.99958	4.12717
JUC14011341.hg.1	HIF1A	0.515275	7.77144	0.304815		7.19968	5.95289	8.75053	8.5868	9.71489	7.96965	6.55801	6.74323	7.36529	8.5303	7.56769	8.31827
JUC14011334.hg.1	HIF1A	0.52945	9.77742	0.189285		9.78759	7.61236	10.698	9.96449	11.6697	10.5208	9.55814	7.99286	10.0603	9.81703	9.54124	10.1066
	HIF1A Average	0.532184	7.74289
PSR19009266.hg.1	HIF3A	0.525824	5.82993	0.228147		5.11709	6.36904	6.72143	5.40296	7.14388	5.80267	4.79544	5.10169	6.24325	5.95217	5.21192	6.09767
JUC19005513.hg.1	HIF3A	0.629754	6.89638	0.186355		6.7853	6.74998	9.05297	6.38618	7.62486	6.66824	6.52132	4.0831	8.99503	6.31745	7.20883	6.36328
JUC19005497.hg.1	HIF3A	2.53739	9.49218	0.242156		13.1008	10.7552	11.4117	12.6412	6.12968	10.5267	2.51227	12.2708	7.18956	11.8424	2.83041	12.6954
	HIF3A Average	1.23099	7.40616
JUC19000629.hg.1	HMG20B	0.593551	6.36992	0.0837545		6.58848	6.48337	7.32158	6.97713	5.84402	6.78562	5.96357	6.25793	5.58769	6.0288	5.97635	6.62455
PSR19001139.hg.1	HMG20B	0.562969	7.949	0.0345739		9.15045	7.76741	7.95619	7.86798	8.42028	8.22062	7.75794	7.48958	7.71737	7.66157	7.52925	7.8494
PSR19001137.hg.1	HMG20B	0.523836	8.04159	0.0425938		9.03786	7.68334	9.06196	7.81359	8.50069	7.7236	8.13427	7.64299	7.93584	7.31085	7.84749	7.80658
JUC19000627.hg.1	HMG20B	0.567885	8.79127	0.00794573		9.98455	8.05854	10.1168	8.61949	9.17649	8.49537	9.05362	7.65608	9.34999	8.06605	8.43987	8.47833
PSR19001158.hg.1	HMG20B	0.534938	11.6436	0.000735781		13.3404	10.6667	13.4007	10.375	13.1148	10.5686	12.982	10.1067	12.5712	10.0361	12.5744	9.98617
	HMG20B Average	0.556636	8.55907
JUC02008353.hg.1	HOXD1	0.903303	5.82978	0.0657264		6.46523	3.54874	5.64468	7.34865	6.82618	7.85509	5.55815	2.28827	6.47367	6.37923	4.79297	6.77645
JUC02008355.hg.1	HOXD1	0.877367	6.41296	0.331074		6.71045	8.14647	4.4633	7.37828	6.58057	7.83078	3.91922	9.436	6.25126	6.06677	3.68364	6.48876
PSR02015723.hg.1	HOXD1	0.653634	10.1335	0.093831		9.52688	11.9802	10.1624	10.7852	9.51495	10.7922	9.23131	12.3982	9.6244	9.92221	7.56905	10.0948
	HOXD1 Average	0.811435	7.45874
PSR02015690.hg.1	HOXD3	0.547098	5.65385	0.137684		4.81706	7.33574	5.93523	5.3657	5.19773	6.91293	4.01033	6.03424	5.52622	5.65247	5.54571	5.51283
JUC02008340.hg.1	HOXD3	0.609341	5.84253	0.186741		5.53954	7.39376	6.47618	5.03012	5.80342	6.64017	4.15544	6.18263	5.29408	5.22791	6.80647	5.5606
PSR02015701.hg.1	HOXD3	0.797355	5.95058	0.251787		5.26106	6.52446	6.12647	6.41369	7.94486	5.82502	5.49137	5.74344	6.66715	5.01924	4.44239	5.94785
PSR02015697.hg.1	HOXD3	0.745155	10.72	0.00205754		9.8354	11.7734	12.1654	11.2464	10.5767	10.9581	9.1295	10.7647	11.8191	10.3621	9.47062	10.5384
	HOXD3 Average	0.674737	7.04173
JUC19008498.hg.1	KHSRP	0.554574	7.19495	0.085553		7.8152	6.65981	7.60132	7.44594	8.30643	7.00473	6.66157	7.0534	7.38181	7.10635	6.98749	6.31536
JUC19008495.hg.1	KHSRP	0.801279	8.08036	0.0886297		8.27026	7.99839	9.11795	8.1777	8.53604	8.78563	6.47147	7.69522	7.07979	8.03424	8.7933	8.0043
PSR19015009.hg.1	KHSRP	0.567302	8.2309	0.0537029		9.14359	7.5736	9.09612	8.27341	8.80674	8.19382	8.16529	8.03826	8.05659	7.81129	8.23501	7.37703
JUC19008491.hg.1	KHSRP	0.532747	8.91487	0.150536		10.305	7.55106	10.8214	8.34225	9.91753	8.15023	9.48576	8.38873	9.91749	7.52458	8.58457	7.98985
	KHSRP Average	0.613975	8.10527
JUC05005320.hg.1	MATR3	0.846425	5.57973	0.273498		5.1164	5.9311	6.4613	6.07256	6.07149	6.36478	5.96418	6.84448	3.37292	5.7861	3.52195	5.44946
JUC05005310.hg.1	MATR3	0.836581	5.63785	0.0869708		5.75668	5.39344	6.71335	5.76706	7.19391	5.51243	3.74275	5.87027	6.42881	4.56064	5.47467	5.24024
JUC05005314.hg.1	MATR3	0.923712	6.54446	0.00621014		6.5609	6.57937	7.75136	6.99333	7.6129	6.54003	5.82929	6.34189	6.83653	5.43065	6.17848	5.87878
JUC05005336.hg.1	MATR3	0.637256	6.58762	0.0971221		6.06095	7.73478	6.91111	7.41824	5.75738	7.55501	5.48724	6.62376	4.98239	7.16728	5.67139	7.68186
PSR05009994.hg.1	MATR3	0.60563	11.0372	0.14793		10.3645	11.4834	12.5312	10.5032	12.651	10.5069	10.0986	10.6025	11.2482	11.0725	10.8773	10.5073
	MATR3 Average	0.769921	7.07737
PSR03032073.hg.1	MBD4	0.520636	7.99644	0.0604741		8.01989	8.50527	8.73018	8.34644	7.96261	7.97613	7.59831	6.94881	8.26602	7.93701	7.82437	7.84219
PSR03032078.hg.1	MBD4	0.716243	8.80573	0.0216332		8.54332	9.34716	9.93375	9.18046	8.31533	9.66308	7.88319	8.15301	9.38339	8.18852	8.55138	8.52615
JUC03015948.hg.1	MBD4	0.519558	8.8913	0.00218923		8.68923	8.99723	9.16804	9.76654	8.50732	9.77811	7.82583	8.59421	8.96853	9.16212	7.95782	9.28062
PSR03032076.hg.1	MBD4	0.527798	11.372	0.0472777		11.205	11.7771	11.9132	11.6135	11.5852	11.7214	11.6272	10.8336	11.0493	11.1187	10.8957	11.1242
PSR03032077.hg.1	MBD4	0.5457	12.9058	0.0062767		13.0269	13.3017	13.5022	13.1606	12.6689	13.4118	12.7464	12.484	12.6035	12.6497	12.5245	12.7898
	MBD4 Average	0.565987	9.99426
JUC02003019.hg.1	MEIS1	0.960672	5.21534	0.134708		7.59369	5.03393	4.71813	5.20701	5.52191	6.09939	4.89033	5.84384	3.66885	5.53345	4.19557	4.278
JUC02003033.hg.1	MEIS1	0.825813	7.14014	0.242723		9.67415	5.94262	6.73541	6.66636	8.07953	8.22023	7.4263	6.15754	6.27818	7.93494	7.18043	5.38604
JUC02003034.hg.1	MEIS1	0.586743	7.27821	0.046688		9.04031	7.19428	6.47749	7.80554	7.8154	7.09646	7.61033	6.68269	6.63912	7.49845	6.86682	6.61162
	MEIS1 Average	0.791076	6.54456
PSR15010888.hg.1	MEIS2	0.838967	6.03919	0.0471303		7.02121	6.37473	6.62413	5.96309	6.57075	6.19812	7.41766	4.4642	5.32211	5.54812	5.64667	5.31946
JUC15005737.hg.1	MEIS2	0.795415	6.86307	0.0562509		8.45849	7.11182	5.31148	7.89882	6.85276	7.93131	6.49661	6.59823	5.45165	6.58134	6.74127	6.92309
PSR15010881.hg.1	MEIS2	0.552942	8.02458	0.0382906		8.81729	8.68412	7.58033	8.04128	8.19899	8.48433	8.01043	7.37304	7.65869	7.52757	8.01408	7.90489
JUC15005746.hg.1	MEIS2	0.705317	8.67358	0.0619194		9.41105	9.28719	7.41612	10.0051	8.88743	9.15048	8.54618	8.74692	7.75101	9.47321	6.98453	8.42365
JUC15005732.hg.1	MEIS2	0.803954	9.23185	0.0676394		10.5102	10.046	8.80706	9.20598	9.57006	9.66361	11.1523	8.18628	8.28919	8.02247	8.85415	8.47486
JUC15005735.hg.1	MEIS2	0.592687	10.3554	0.0556688		10.4686	10.8522	10.2882	10.5157	10.7191	11.0668	10.4942	9.67338	10.0761	9.86514	10.5707	9.67508
JUC15005739.hg.1	MEIS2	0.537667	10.9122	0.117135		11.2775	11.6325	10.1863	11.6433	10.6419	11.7046	10.5096	10.3582	10.5886	10.6902	10.9062	10.8074
JUC15005741.hg.1	MEIS2	1.07855	10.9696	0.383		11.7849	12.0897	7.17234	13.4562	10.9954	13.5549	5.83792	11.8206	9.50605	12.3082	11.2566	11.8527
	MEIS2 Average	0.738188	8.88369
PSR10001721.hg.1	MLLT10	0.850984	6.00121	0.019951		6.38749	6.41931	6.50296	6.30378	6.17924	6.76742	5.88541	6.02615	4.78834	5.48563	5.98744	5.28133
JUC10000969.hg.1	MLLT10	0.753377	9.7369	0.558134		9.9175	11.038	8.94949	10.6186	9.63824	10.5197	3.23462	11.5752	10.2592	10.8083	9.69193	10.592
JUC10000984.hg.1	MLLT10	0.73653	10.5516	0.663883		8.58169	10.4489	9.61463	11.0633	13.1265	12.6842	10.3835	11.3498	12.7332	10.6808	5.2669	10.686
	MLLT10 Average	0.780297	8.76324
PSR20004581.hg.1	MYBL2	0.622643	6.08504	0.0902398		6.54343	6.56535	7.12071	5.31983	7.25108	5.57779	5.09238	5.31055	6.94924	5.48902	6.14227	5.65888
JUC20002526.hg.1	MYBL2	0.583479	7.82673	0.490948		9.55589	7.58805	9.02506	6.60174	9.3194	6.62069	7.29802	4.8426	8.69679	8.38162	7.82235	8.16859
JUC20002529.hg.1	MYBL2	0.606048	9.01499	0.32074		9.85876	9.05519	10.2603	7.82858	10.8654	8.03979	8.93488	6.55838	10.1972	8.49514	9.1503	8.93585
JUC20002525.hg.1	MYBL2	0.538991	9.49436	0.390844		10.4334	9.51232	10.8816	8.28398	10.8434	8.62845	9.72815	6.69388	10.4464	9.19735	9.71345	9.56992
PSR20004577.hg.1	MYBL2	0.672165	9.53901	0.265548		10.2997	9.51269	11.0042	8.71042	11.0478	8.67573	8.97734	7.2791	10.8093	9.38576	9.21789	9.54819
PSR20004585.hg.1	MYBL2	0.801257	10.0808	0.328983		11.5554	10.3431	11.9683	8.62895	11.8149	8.57807	10.0995	6.83921	11.3171	9.61482	10.2206	9.99001
PSR20004579.hg.1	MYBL2	0.787737	10.7574	0.352335		12.0587	11.0119	12.4133	9.64604	12.4197	9.35793	10.6192	7.44411	12.0216	10.6395	10.6091	10.8477
JUC20002531.hg.1	MYBL2	0.667958	11.3436	0.243663		11.7454	11.3795	12.6507	10.7385	12.8469	10.7045	11.1273	8.66675	12.4118	11.2004	11.415	11.2365
PSR20004578.hg.1	MYBL2	0.673793	11.6024	0.342063		13.061	11.4481	13.2621	10.3822	13.4591	10.0235	11.9541	8.36474	12.9468	11.1443	11.9611	11.222
JUC20002523.hg.1	MYBL2	0.758159	13.7481	0.383909		14.9232	13.6626	15.6898	12.4863	15.5904	12.4106	14.2248	9.5126	15.2728	13.4653	14.1324	13.606
	MYBL2 Average	0.671223	9.94925
PSR01042564.hg.1	MYSM1	0.562589	5.2106	0.806544		4.03382	2.71563	12.0941	5.53875	5.33034	3.23875	11.6848	2.51957	3.62374	6.96194	1.88614	2.89964
JUC01022715.hg.1	MYSM1	0.635713	6.13746	0.0346257		5.40834	6.4396	6.94121	7.57536	5.72294	6.64443	5.24957	6.42061	6.20042	6.93906	4.17149	5.93645
JUC01022725.hg.1	MYSM1	0.529488	6.85158	0.138459		5.8144	7.39618	7.57631	7.64053	6.93656	7.33396	4.30841	7.52638	7.25765	7.2095	5.61466	7.60441
	MYSM1 Average	0.57593	6.06655
PSR03009758.hg.1	NFKBIZ	0.576284	6.03863	0.00453073		5.94411	6.54807	6.34226	5.92375	7.04423	6.15823	5.13815	6.10344	5.28751	5.58736	6.68202	5.70446
JUC03023082.hg.1	NFKBIZ	1.09178	6.49781	0.0361215		4.99491	7.97644	7.05221	7.11365	7.06949	8.0555	4.3097	7.68372	5.31845	6.97884	4.46356	6.95725
JUC03023069.hg.1	NFKBIZ	0.617173	7.00548	0.0814548		7.06576	7.37534	5.26437	8.24147	7.73798	8.19951	6.03455	6.96335	5.96891	7.40162	6.72864	7.08432
JUC03023078.hg.1	NFKBIZ	0.940926	9.60407	0.0188688		9.5432	10.406	7.29607	11.043	11.1533	11.0057	9.15437	9.44052	7.35476	9.56322	9.41043	9.87837
JUC03023070.hg.1	NFKBIZ	0.57749	10.6736	0.110852		10.4043	11.1264	8.2704	12.4185	11.5031	12.0511	10.5	10.5445	8.7671	11.3802	10.1578	10.9594
PSR03009780.hg.1	NFKBIZ	0.520577	10.7052	0.0378263		10.4363	11.0907	9.27882	11.9582	11.4312	11.5977	10.2273	10.3285	9.53696	11.1007	10.5367	10.9394
JUC03023079.hg.1	NFKBIZ	0.51229	10.7931	0.173866		10.7117	11.1952	9.48	11.7406	11.6153	11.5526	10.8081	9.92258	10.2761	10.814	10.6153	10.7856
PSR03009776.hg.1	NFKBIZ	0.587967	11.0026	0.0591699		10.9422	11.0356	10.5219	11.7387	11.8571	11.6841	10.8462	10.2585	10.898	10.7276	10.7766	10.7449
PSR03009783.hg.1	NFKBIZ	0.527747	12.1165	0.0564088		11.7682	12.0682	11.5247	13.2529	12.7193	12.9491	11.6213	11.3393	11.8753	12.2218	11.9555	12.1028
PSR03009785.hg.1	NFKBIZ	0.523958	12.1255	0.0223817		11.7985	12.5035	10.5715	13.2964	12.8842	13.2705	11.6214	11.6308	10.6783	12.5859	12.1125	12.5521
JUC03023076.hg.1	NFKBIZ	0.816902	13.415	0.00174145		13.2968	13.8952	12.1777	14.4252	14.5268	14.6187	12.8889	12.6637	11.7472	13.5268	13.5299	13.6824
	NFKBIZ Average	0.663009	9.99795
JUC01004217.hg.1	NFYC	0.717131	5.07562	0.225138		4.20398	5.76443	6.54054	4.99459	4.58572	6.51585	5.22575	4.99433	4.2778	5.55666	3.19632	5.05147
JUC01004200.hg.1	NFYC	0.68473	6.03266	0.177106		6.03853	5.54279	5.76338	7.06836	6.93738	6.89974	5.53025	5.83192	6.26412	5.91026	4.49688	6.10837
PSR01008097.hg.1	NFYC	0.589306	8.60965	0.0702566		8.26945	8.81937	10.0579	8.86185	8.59203	8.82528	7.66808	8.63795	8.9216	7.79416	9.05448	7.81374
	NFYC Average	0.663722	6.57265
PSR05006377.hg.1	NR2F1	0.988729	11.5952	0.00162345		9.95167	11.9142	12.1683	13.698	11.5467	13.2589	9.23675	10.3827	11.633	12.7759	10.1512	12.4258
PSR05006370.hg.1	NR2F1	0.847634	12.182	0.0453698		11.6497	12.1205	13.1305	13.0775	12.5193	13.1373	9.74948	10.4258	13.2529	12.5595	12.0481	12.5132
PSR05006362.hg.1	NR2F1	0.832182	12.8384	0.00219711		12.6318	12.0398	14.0183	13.5833	13.5968	13.657	11.5931	10.5828	13.4554	13.0136	12.9627	12.9265
PSR05006374.hg.1	NR2F1	0.774303	13.1474	0.0130281		12.4869	12.9732	14.0339	13.9524	13.6263	14.1346	11.9191	11.2541	13.7834	13.1445	13.0861	13.3743
PSR05006371.hg.1	NR2F1	0.811125	13.2247	0.00546385		12.9535	12.655	14.5636	13.5821	14.1372	13.8899	11.9827	11.0888	14.2367	12.9604	13.5119	13.1341
PSR05006378.hg.1	NR2F1	0.683682	14.21	0.0113771		13.5574	14.1749	14.9593	15.109	14.3656	15.1449	12.7234	12.728	14.7146	14.4126	13.9701	14.6601
PSR05006376.hg.1	NR2F1	0.783723	14.5148	0.0142924		13.8203	14.4954	15.3591	15.5174	14.6381	15.6095	12.8267	12.781	15.0669	14.844	14.2842	14.9346
JUC05003516.hg.1	NR2F1	0.818687	14.6223	0.0251557		13.8954	14.5192	15.5696	15.4571	15.1095	15.639	13.4629	12.4481	15.125	14.577	14.5974	15.0673
	NR2F1 Average	0.817508	13.2919
JUC04011982.hg.1	NR3C2	1.59592	5.25478	0.101771		4.25212	4.97295	8.4741	4.70567	6.57247	7.33912	3.34023	5.43907	3.95555	5.03431	3.56216	5.40958
JUC04011978.hg.1	NR3C2	0.669349	7.24179	0.295873		8.26808	6.3126	8.61524	7.70162	6.94569	7.61557	4.78054	6.26766	8.43948	7.80469	6.37399	7.77635
PSR04022702.hg.1	NR3C2	0.522361	7.49964	0.10001		8.01964	6.99892	7.53775	7.75755	8.41913	7.83194	7.19596	6.586	7.42398	7.82378	6.76072	7.64033
JUC04011973.hg.1	NR3C2	0.716353	8.89626	0.0151656		10.7917	6.64257	9.55402	8.99356	10.6057	8.93908	10.0374	5.11765	9.09135	8.63101	9.62201	8.72909
JUC04011971.hg.1	NR3C2	0.813742	10.7392	0.352143		12.9651	11.4633	9.30877	11.0575	11.7559	10.3259	8.27009	11.3749	9.75811	10.6558	11.2156	10.7197
	NR3C2 Average	0.863545	7.92634
JUC03012871.hg.1	PBRM1	0.51901	6.07651	0.474335		4.74912	6.2623	6.8251	6.14718	6.94453	7.08784	5.41555	7.40329	5.19177	6.93324	3.95843	5.99972
JUC03012896.hg.1	PBRM1	0.585739	6.36991	0.0100007		5.35873	9.09416	6.53984	6.92642	5.2824	6.77513	4.91424	8.35774	5.30366	6.43914	4.97112	6.47636
PSR03026410.hg.1	PBRM1	0.639917	10.3852	0.523087		10.8609	12.9795	9.2088	10.5557	9.32193	11.304	6.00907	12.0107	9.35423	10.7372	11.2987	10.9814
	PBRM1 Average	0.581555	7.61053
JUC01011828.hg.1	PBX1	1.28583	5.09956	0.248292		8.53874	8.16712	4.24519	3.1212	7.73109	2.65152	4.81368	5.07184	4.02086	5.51444	4.60914	2.70992
JUC01011822.hg.1	PBX1	0.595266	6.07494	0.174729		7.35783	5.96125	5.09524	6.27136	7.68142	5.86833	6.40756	5.52647	5.62892	5.92793	5.47819	5.69475
PSR01022429.hg.1	PBX1	0.510709	7.87286	0.114289		8.36624	7.6561	9.12184	8.10092	7.64661	7.87759	8.90943	6.28772	8.3091	7.38309	7.5311	7.28461
	PBX1 Average	0.797269	6.34912
PSR12025119.hg.1	PRDM4	0.500053	5.25048	0.599185		4.60128	4.32377	6.17851	5.4908	8.11388	4.29479	6.49941	4.22013	4.3448	4.21751	4.50064	6.2202
JUC12014012.hg.1	PRDM4	0.52838	6.80193	0.0828906		7.38147	6.36451	7.63977	6.76721	7.5032	6.74052	6.20638	6.85927	6.80405	6.10485	6.68252	6.56935
JUC12014010.hg.1	PRDM4	0.715939	8.83187	0.0938912		8.28924	10.5198	7.10561	11.1141	7.56626	10.5441	7.99282	9.26187	4.89012	10.9125	7.47936	10.3067
	PRDM4 Average	0.581457	6.96142
PSR05026899.hg.1	RBM22	0.756331	5.02233	0.0341004		6.18205	5.42893	6.30076	4.58272	4.76797	5.14057	5.15165	4.57223	4.60313	4.80241	3.9943	4.74128
PSR05026898.hg.1	RBM22	0.703377	5.7183	0.0740076		6.34464	5.87246	6.65545	5.94254	6.21274	5.3921	5.43397	5.69433	6.2394	5.09548	4.18411	5.55237
PSR05026905.hg.1	RBM22	0.890455	7.22687	0.0542135		7.37387	8.31474	9.24362	7.42711	5.50455	8.16869	6.19408	7.15081	8.12045	6.33838	6.3454	6.54071
	RBM22 Average	0.783388	5.98917
JUC01026348.hg.1	RFX5	0.648105	5.42544	0.42458		7.70924	3.7351	5.75188	5.22958	5.90777	6.16335	3.959	5.50305	6.04083	4.17769	5.63001	5.29772
JUC01026369.hg.1	RFX5	0.50577	7.08991	0.0445137		7.0774	7.11133	7.27553	7.5842	7.27393	7.73436	5.74074	6.50545	7.08751	7.59804	6.85535	7.23504
PSR01049632.hg.1	RFX5	0.51549	8.68202	8.75017e-05		8.49881	8.28825	10.0994	9.03988	8.75479	8.95751	7.79213	7.80896	9.58704	8.63347	8.19107	8.53302
PSR01049625.hg.1	RFX5	0.529832	10.0479	0.0164048		9.84302	9.88742	10.8855	10.3251	10.5877	10.3481	9.60401	9.34812	10.1547	10.0768	9.43036	10.0839
PSR01049674.hg.1	RFX5	0.532268	13.5549	0.303405		12.8717	14.5558	12.759	14.9454	12.8642	14.9304	12.7003	14.2041	9.94312	14.9571	13.121	14.8071
	RFX5 Average	0.546293	8.96004
PSR04010119.hg.1	SMAD1	0.686309	9.25024	0.00609304		7.28836	12.0746	9.92433	10.6236	7.21435	10.4351	6.75261	12.0557	9.02438	9.57666	6.34323	9.68992
PSR04010135.hg.1	SMAD1	0.591023	11.1552	0.0308784		10.0292	13.0245	10.9376	12.0962	10.5861	12.0305	9.3086	12.7825	10.746	11.6882	9.08001	11.5526
JUC04005422.hg.1	SMAD1	0.531558	12.6928	0.0240773		11.5021	14.4395	12.4945	13.5864	12.3547	13.3744	10.991	14.023	12.0025	13.4146	11.0353	13.0956
	SMAD1 Average	0.602963	11.0327
PSR17019538.hg.1	SMARCE1	0.623442	5.82844	0.0740934		4.95824	7.50225	5.10993	7.12447	5.34403	6.80203	4.17105	7.2646	5.6698	5.90533	4.45847	5.63103
PSR17019504.hg.1	SMARCE1	0.613057	6.88057	0.0209541		6.59581	8.46241	7.60889	6.85332	7.02147	6.58071	5.99546	6.97872	6.97598	6.53917	6.64297	6.31196
JUC17019030.hg.1	SMARCE1	0.562028	9.1263	0.152755		8.97343	9.98667	8.72583	9.48364	9.44526	9.82903	7.84896	10.4134	8.40703	9.35151	7.56075	9.49006
	SMARCE1 Average	0.599509	7.27843
JUC02021931.hg.1	STAT1	0.777978	5.85389	0.0321362		7.00772	5.27938	5.79494	6.84592	6.20026	6.32902	5.65369	4.91094	6.14226	5.87432	5.03682	5.17135
PSR02042006.hg.1	STAT1	0.530772	6.11041	0.0157551		6.65215	6.42322	6.32508	6.53801	5.92132	6.39498	6.25568	5.23384	5.79647	6.0484	5.84036	5.89537
PSR02042016.hg.1	STAT1	0.506225	7.39505	0.252528		9.26572	6.51266	6.36064	7.86473	8.64062	7.2446	7.91578	5.68402	7.70646	6.90119	7.77793	6.86624
PSR02042024.hg.1	STAT1	0.517085	9.04359	0.0500163		10.2256	7.71252	9.87819	9.16171	9.49918	9.3356	9.81051	7.65038	9.35545	8.78202	8.02918	9.08273
PSR02042035.hg.1	STAT1	0.615131	9.15002	0.0640822		10.7583	7.51168	10.1132	9.52601	9.54413	9.29224	9.78572	7.85707	9.91018	8.04461	8.70963	8.74754
PSR02042013.hg.1	STAT1	0.581078	9.62682	0.0115863		10.6115	8.26284	10.2601	10.0534	10.0393	10.2769	10.3133	8.1016	9.95634	9.25178	9.1021	9.29259
JUC02021922.hg.1	STAT1	0.549206	10.1838	0.00419515		11.1568	8.62007	11.0422	10.6288	10.6702	10.6325	10.8046	8.46137	10.4426	10.0781	9.73414	9.93449
PSR02042011.hg.1	STAT1	0.552792	10.3562	0.0174645		10.937	9.07897	10.9957	10.9812	10.5048	11.2979	10.814	8.97757	10.4537	10.357	9.64715	10.2294
PSR02042049.hg.1	STAT1	0.63249	10.5581	0.0171083		11.9018	9.36885	11.5927	10.8672	11.071	10.4444	10.9266	9.3089	11.1114	9.77802	10.0924	10.2338
JUC02021924.hg.1	STAT1	0.622543	10.6686	0.00492911		11.4584	9.51413	11.3711	11.0136	11.2557	11.266	11.1956	9.00027	10.9886	10.2578	10.0957	10.6058
PSR02042028.hg.1	STAT1	0.612765	11.1835	0.00290779		12.3911	9.91157	11.8322	11.6329	11.5121	11.6597	11.7984	9.66363	11.5145	10.8141	10.7292	10.7432
PSR02042029.hg.1	STAT1	0.795549	11.1853	0.0312809		12.6556	9.39747	12.3154	11.5605	11.6711	11.8984	12.1335	9.62457	11.6767	10.141	10.8348	10.3146
PSR02042030.hg.1	STAT1	0.618258	11.3795	0.00385197		12.6916	9.90957	12.2348	11.8559	11.6741	11.7657	11.6904	9.78307	11.7662	11.2249	10.9781	10.9794
JUC02021910.hg.1	STAT1	0.551853	12.0048	0.0273034		13.2792	10.2153	12.7932	12.5105	12.4518	12.4344	12.2502	10.4003	12.4565	11.737	11.5977	11.9315
PSR02042027.hg.1	STAT1	0.529235	12.092	0.0072489		13.2933	10.4983	12.9033	12.5462	12.3405	12.5582	12.7691	10.5307	12.3121	11.754	11.7978	11.8006
PSR02042025.hg.1	STAT1	0.587462	12.1902	0.0020374		13.1614	10.963	13.0505	12.5684	12.5643	12.5958	12.4639	10.6517	12.7329	11.6437	12.0296	11.8568
JUC02021940.hg.1	STAT1	0.512042	12.4	0.0381299		13.6435	10.7558	12.8198	13.2475	12.5051	12.964	12.8772	10.9308	12.7112	12.3644	11.9339	12.0461
PSR02042034.hg.1	STAT1	0.58691	12.408	0.0188421		13.4843	10.7079	13.4651	12.6536	13.095	12.8028	13.4566	10.5533	12.8483	11.9687	12.0943	11.7661
PSR02042022.hg.1	STAT1	0.624058	12.469	0.00134769		13.6385	10.9755	13.4636	12.8209	12.8924	12.8953	13.1021	10.7037	12.9214	12.1137	11.9065	12.1945
PSR02042019.hg.1	STAT1	0.73168	12.9185	0.00744575		14.1469	11.2265	14.0157	13.1259	13.9217	13.2692	13.9669	10.8037	13.1768	12.3622	12.5284	12.4778
JUC02021928.hg.1	STAT1	0.568563	13.7641	0.00821638		14.8974	12.3058	14.4517	14.4026	14.1018	14.1306	14.1197	12.2729	14.1128	13.4788	13.3581	13.5363
JUC02021925.hg.1	STAT1	0.58668	13.8286	0.0177512		14.6555	12.6674	14.3626	14.3608	14.2825	14.403	14.0085	12.568	14.0767	13.8597	12.9847	13.7143
PSR02042026.hg.1	STAT1	0.531818	14.5924	0.000503524		15.8827	13.1599	15.3396	14.8264	15.0425	14.8985	15.1841	12.9112	14.8988	14.227	14.481	14.2567
	STAT1 Average	0.596616	10.9288
JUC12011828.hg.1	STAT2	0.699141	6.87035	0.0298444		7.70104	6.58177	7.50232	7.35876	7.35006	6.8256	7.25189	6.20677	7.44515	5.75301	6.20308	6.26479
JUC12011823.hg.1	STAT2	0.669861	7.26319	0.0832078		8.18486	7.11297	8.31858	6.90562	7.05423	8.01246	6.72887	6.77063	8.6682	5.98152	6.94151	6.47881
PSR12021380.hg.1	STAT2	0.618756	7.38738	0.000879434		7.89015	7.33709	8.32347	7.6156	7.44955	7.56468	6.94003	7.04212	7.76881	6.94045	6.76636	7.01024
PSR12021379.hg.1	STAT2	0.534864	8.7057	0.0310009		9.18596	8.26139	9.2961	9.02683	8.83565	9.23286	8.12697	8.3885	9.12735	8.2731	8.02667	8.68701
JUC12011841.hg.1	STAT2	0.666874	10.1467	0.078013		10.348	10.0005	10.326	11.2312	9.96783	11.0075	9.04432	10.106	10.6887	9.79799	9.11506	10.1276
	STAT2 Average	0.637899	8.07467
PSR02042060.hg.1	STAT4	0.597034	5.34811	0.185911		6.78658	4.32439	5.24566	5.18368	5.95712	6.38234	4.75848	4.95094	5.02515	5.2808	4.85631	5.42588
JUC02021968.hg.1	STAT4	1.14781	5.35771	0.101278		6.81602	3.91389	6.40519	6.62993	5.04475	6.77994	3.39648	3.64831	4.68886	5.34181	5.76687	5.86053
PSR02042067.hg.1	STAT4	0.692692	5.96443	0.026762		7.4677	4.64952	6.80717	6.81436	5.58823	6.53765	6.51515	4.44041	5.58278	5.76517	5.75837	5.64661
JUC02021975.hg.1	STAT4	0.81497	6.58286	0.0430739		8.48684	5.47593	6.75772	7.64742	5.62339	7.95075	6.84513	4.22335	5.88257	6.74334	6.17059	7.18725
JUC02021947.hg.1	STAT4	0.798007	6.66825	0.0231872		8.49323	6.42382	6.19022	7.49642	6.55527	7.24456	7.32478	4.97997	6.36342	6.27107	6.13235	6.5439
JUC02021969.hg.1	STAT4	0.583666	7.00221	0.0362964		7.39238	6.42321	7.10252	7.93203	7.34557	7.56855	6.14828	5.85252	7.12553	7.12486	7.32929	6.68178
PSR02042061.hg.1	STAT4	0.814673	7.26033	0.000544711		8.51606	6.52916	7.314	8.1607	7.47208	8.01401	8.03907	5.67957	6.72451	7.00867	6.67775	6.9884
	STAT4 Average	0.778407	6.31199
JUC06011442.hg.1	TBX18	0.900788	5.91151	0.173538		6.02323	6.78608	5.79925	6.47084	6.74735	6.34468	6.2495	7.26684	2.94902	6.5274	4.52771	5.24623
JUC06011450.hg.1	TBX18	0.677954	8.57259	0.185406		10.5051	8.63377	8.88174	7.50205	9.22111	8.72566	8.5176	9.36505	7.58759	7.91879	7.80291	8.20972
PSR06023433.hg.1	TBX18	0.526689	9.17203	0.0170435		10.6421	9.48948	8.69058	9.12653	9.4345	9.22907	9.50705	9.28685	8.58301	8.46493	8.9595	8.65076
PSR06023435.hg.1	TBX18	0.793688	9.40944	0.0333715		10.971	9.6676	9.35118	9.19446	10.0367	9.61684	10.0762	9.89599	7.68755	8.87736	8.81703	8.72145
JUC06011444.hg.1	TBX18	0.735509	9.69237	0.00166935		11.2547	10.0489	9.74812	9.46168	10.0499	9.79746	10.5497	9.49095	8.79604	9.20068	8.98681	8.92352
JUC06011445.hg.1	TBX18	0.694482	10.1431	0.0192023		11.9003	10.6717	9.49921	10.144	10.2715	10.4551	10.7288	10.9284	8.80835	9.43499	9.27421	9.60024
PSR06023436.hg.1	TBX18	0.580404	10.5716	0.00936418		11.9053	10.8299	10.2941	10.6103	10.687	10.8441	11.2601	10.9358	9.4847	9.77794	10.0519	10.1778
PSR06023434.hg.1	TBX18	0.614102	11.7675	9.9786e-05		13.3144	12.0752	11.5075	11.4587	12.3543	11.7371	12.6496	11.6538	11.006	10.8569	11.6406	10.9556
JUC06011443.hg.1	TBX18	0.658312	12.4087	0.00894496		14.0773	12.5603	11.9042	12.5605	12.8094	12.5154	12.7633	12.4608	11.2347	11.9651	12.2412	11.812
	TBX18 Average	0.686881	9.73875
PSR6_qbl_hap6000829.hg.1	TCF19	0.547246	7.41886	0.322968		7.97692	8.14845	8.2174	6.71763	8.16802	6.92649	6.95427	5.8174	8.64626	7.29212	6.74103	7.42036
PSR6_ssto_hap7000625.hg.1	TCF19	0.547246	7.41886	0.322968		7.97692	8.14845	8.2174	6.71763	8.16802	6.92649	6.95427	5.8174	8.64626	7.29212	6.74103	7.42036
PSR06003430.hg.1	TCF19	0.565318	7.50498	0.317009		8.1776	8.09653	8.41652	6.75346	8.25981	7.02194	6.75026	5.81564	8.81638	7.47793	7.01017	7.46357
PSR6_cox_hap2000833.hg.1	TCF19	0.565318	7.50498	0.317009		8.1776	8.09653	8.41652	6.75346	8.25981	7.02194	6.75026	5.81564	8.81638	7.47793	7.01017	7.46357
PSR6_dbb_hap3000815.hg.1	TCF19	0.565318	7.50498	0.317009		8.1776	8.09653	8.41652	6.75346	8.25981	7.02194	6.75026	5.81564	8.81638	7.47793	7.01017	7.46357
PSR6_mann_hap4000810.hg.1	TCF19	0.565318	7.50498	0.317009		8.1776	8.09653	8.41652	6.75346	8.25981	7.02194	6.75026	5.81564	8.81638	7.47793	7.01017	7.46357
PSR6_mcf_hap5000688.hg.1	TCF19	0.565318	7.50498	0.317009		8.1776	8.09653	8.41652	6.75346	8.25981	7.02194	6.75026	5.81564	8.81638	7.47793	7.01017	7.46357
	TCF19 Average	0.560155	7.48038
JUC16005647.hg.1	TCF25	0.543412	5.14196	0.111642		4.96097	4.73819	5.23034	6.1327	5.1727	6.24708	3.98435	5.50261	4.2366	5.7693	4.14684	5.5818
JUC16005631.hg.1	TCF25	0.596212	5.82145	0.027498		6.30685	5.69685	5.91546	6.50679	6.08533	6.20605	4.92821	5.31571	5.17314	5.7907	5.70162	6.2307
JUC16005635.hg.1	TCF25	0.538011	8.53865	0.0217738		9.91645	7.72205	9.47514	8.35391	9.17163	8.20676	9.22962	7.09703	9.0438	8.08109	7.9813	8.18503
JUC16005634.hg.1	TCF25	0.508389	8.91752	0.0299024		9.83894	8.188	9.47466	9.12364	9.58084	8.82421	9.78146	7.70721	8.92271	8.36028	8.4481	8.76018
	TCF25 Average	0.546506	7.10489
PSR10004535.hg.1	TET1	0.560667	5.30797	0.0592506		5.31602	6.61614	5.54138	5.68183	4.55849	5.81595	3.95391	6.64553	4.56102	5.09631	4.65163	5.2574
PSR10004537.hg.1	TET1	0.563701	7.33005	0.0831868		7.24969	9.21485	7.29056	7.42579	7.40685	7.08368	6.73554	7.50283	6.44607	7.38319	7.31262	6.90895
JUC10002607.hg.1	TET1	0.72849	9.32926	0.0799511		9.08054	11.6464	9.03802	9.71602	8.51986	10.1602	7.60913	9.92248	8.93654	9.53536	8.7515	9.03509
	TET1 Average	0.617619	7.32243
PSR03033323.hg.1	TFDP2	0.544271	6.71199	0.105496		7.87507	5.85157	6.58966	7.50182	6.66268	7.42397	6.48969	4.51722	6.73589	7.22702	6.75084	6.91849
JUC03016541.hg.1	TFDP2	0.897787	8.75474	0.00272423		9.07278	8.10002	9.16795	9.46704	9.47346	9.94053	8.6194	7.45146	8.09134	8.69973	7.87635	9.09677
JUC03016519.hg.1	TFDP2	0.504914	9.09755	0.0385795		9.22728	8.84835	8.92118	9.55729	9.60755	9.93842	8.8371	8.60557	8.89087	8.95226	8.2881	9.49668
JUC03016537.hg.1	TFDP2	0.50029	10.9947	0.0466		11.101	10.9592	11.3978	11.2108	11.1138	11.6866	11.224	10.2167	10.1667	10.8838	10.8745	11.1019
	TFDP2 Average	0.611815	8.88976
PSR20003756.hg.1	TGIF2	0.510742	8.00518	0.00225388		8.1131	8.0582	8.47996	8.50909	7.81981	8.58314	7.3643	7.87734	7.74421	8.09395	7.25108	8.16798
PSR20003770.hg.1	TGIF2	0.556024	8.88803	0.104485		8.60656	8.94912	9.63238	9.11076	9.3896	9.30784	8.43133	9.16239	8.61474	8.93202	7.70742	8.81223
JUC20009767.hg.1	TGIF2	1.04404	11.0885	0.011516		11.8539	11.2858	11.4651	11.5932	12.1713	11.294	9.96502	10.292	11.0057	10.349	10.633	11.1543
	TGIF2 Average	0.703601	9.32725
JUC14006665.hg.1	WDHD1	0.804914	5.71464	0.409395		7.48695	6.86725	7.18502	4.57971	5.48751	5.09616	2.77471	6.13924	6.86224	5.96995	4.03252	6.09446
PSR14013142.hg.1	WDHD1	0.596952	7.07038	0.110562		7.6341	7.1284	7.95882	7.29483	7.27577	6.92122	5.89519	6.48044	7.70655	7.33768	6.07801	7.13354
JUC14006674.hg.1	WDHD1	0.57458	9.07109	0.0538343		9.66818	8.82711	9.88239	8.46352	9.96317	9.3459	8.71047	8.06841	9.1682	8.96692	8.93739	8.8514
	WDHD1 Average	0.658815	7.28537
PSR11029416.hg.1	ZBTB44	0.538916	6.12275	0.230516		5.74246	5.63592	8.02811	6.91736	6.11146	5.91793	5.81615	5.04154	6.05486	5.70481	6.889	5.61339
JUC11015684.hg.1	ZBTB44	0.573151	6.25792	0.301594		6.29018	6.74836	7.45371	6.01558	5.99892	6.76024	7.21573	5.51788	4.98501	5.78836	6.40863	5.91247
JUC11015690.hg.1	ZBTB44	0.53958	8.48366	0.109678		8.72112	8.64019	9.38255	8.54364	8.15986	9.07331	8.90577	7.74771	8.33618	7.93637	8.55342	7.80375
JUC11015683.hg.1	ZBTB44	0.513809	8.67582	0.0916126		9.18946	8.71902	9.08659	9.2657	8.32817	9.0074	8.3069	8.39317	8.1531	8.2396	8.91611	8.50461
PSR11029415.hg.1	ZBTB44	0.515649	9.81435	0.0591413		10.0247	9.55605	10.8927	10.1101	9.72432	10.1253	9.97719	8.92992	9.54472	9.56562	9.84485	9.47686
	ZBTB44 Average	0.536221	7.8709
JUC22002374.hg.1	ZC3H7B	0.67887	6.59358	0.134258		7.99414	5.74975	6.91402	6.63494	8.12738	6.17785	6.08856	6.20555	6.97769	5.86305	6.5257	5.8643
JUC22002377.hg.1	ZC3H7B	0.585306	7.34492	0.135805		9.83388	4.02582	10.471	5.37031	10.7854	5.33906	9.1895	4.70551	9.69521	4.43926	9.06751	5.21662
JUC22002369.hg.1	ZC3H7B	0.797565	7.9094	0.0504259		9.26217	5.496	9.12991	7.75647	9.8964	8.30817	7.65132	5.88272	8.61896	7.36804	8.66853	6.87417
	ZC3H7B Average	0.687247	7.28263
	Grand Average	0.676339	8.60854
